# Supplementary material for: Enhancing activity and selectivity of palladium catalysts in ketone α-arylation by tailoring the imine chelate of pyridinium amidate (PYA) ligands
Source: Catal Sci Technol. 2024 Dec 18;15(3):867–77. doi: 10.1039/d4cy01337a (PMC11701426; doi:10.1039/d4cy01337a)
Supplement: CY-015-D4CY01337A-s002 [file CY-015-D4CY01337A-s002.cif]

# Supplementary Information (SI) for Catalysis Science & Technology.
# This journal is © The Royal Society of Chemistry 2025

####################################################################### 
# 
# This file contains crystal structure data downloaded from the 
# Cambridge Structural Database (CSD) hosted by the Cambridge 
# Crystallographic Data Centre (CCDC).
# 
# Full information about CCDC data access policies and citation 
# guidelines are available at http://www.ccdc.cam.ac.uk/access/V1 
# 
# Audit and citation data items may have been added by the CCDC. 
# Please retain this information to preserve the provenance of 
# this file and to allow appropriate attribution of the data. 
# 
#######################################################################

data_23ma081_absorption_really
_database_code_depnum_ccdc_archive 'CCDC 2394912'
loop_
_audit_author_name
_audit_author_address
'Lorraine Malaspina'
;University of Bern
Switzerland
;
_audit_update_record             
;
2024-10-30 deposited with the CCDC.	2024-12-18 downloaded from the CCDC.
;
_audit_creation_date             2023-11-03
_audit_creation_method           
;
Olex2 1.5
(compiled 2023.08.24 svn.re1ec1418 for OlexSys, GUI svn.r6817)
;
_shelx_SHELXL_version_number     2018/3
_chemical_name_common            ?
_chemical_name_systematic        ?
_chemical_formula_moiety         'C11 H11 Cl2 N3 O2 Pd'
_chemical_formula_sum            'C11 H11 Cl2 N3 O2 Pd'
_chemical_formula_weight         394.53
_chemical_melting_point          ?
_chemical_oxdiff_formula         'C96  H88  Cl16  N24  O8  Pd8  '
loop_
_atom_type_symbol
_atom_type_description
_atom_type_scat_dispersion_real
_atom_type_scat_dispersion_imag
_atom_type_scat_source
C C 0.0033 0.0016 'International Tables Vol C Tables 4.2.6.8 and 6.1.1.4'
H H 0.0000 0.0000 'International Tables Vol C Tables 4.2.6.8 and 6.1.1.4'
Cl Cl 0.1484 0.1585 'International Tables Vol C Tables 4.2.6.8 and 6.1.1.4'
N N 0.0061 0.0033 'International Tables Vol C Tables 4.2.6.8 and 6.1.1.4'
O O 0.0106 0.0060 'International Tables Vol C Tables 4.2.6.8 and 6.1.1.4'
Pd Pd -0.9988 1.0072 'International Tables Vol C Tables 4.2.6.8 and 6.1.1.4'

_shelx_space_group_comment       
;
The symmetry employed for this shelxl refinement is uniquely defined
by the following loop, which should always be used as a source of
symmetry information in preference to the above space-group names.
They are only intended as comments.
;
_space_group_crystal_system      monoclinic
_space_group_IT_number           15
_space_group_name_H-M_alt        'I 1 2/a 1'
_space_group_name_Hall           '-I 2ya'
loop_
_space_group_symop_operation_xyz
'x, y, z'
'-x+1/2, y, -z'
'x+1/2, y+1/2, z+1/2'
'-x+1, y+1/2, -z+1/2'
'-x, -y, -z'
'x-1/2, -y, z'
'-x+1/2, -y+1/2, -z+1/2'
'x, -y+1/2, z+1/2'

_cell_length_a                   19.6202(3)
_cell_length_b                   9.6407(2)
_cell_length_c                   14.9332(3)
_cell_angle_alpha                90
_cell_angle_beta                 91.131(2)
_cell_angle_gamma                90
_cell_volume                     2824.10(9)
_cell_formula_units_Z            8
_cell_measurement_reflns_used    33186
_cell_measurement_temperature    173.00(10)
_cell_measurement_theta_max      33.4920
_cell_measurement_theta_min      2.3210
_shelx_estimated_absorpt_T_max   0.867
_shelx_estimated_absorpt_T_min   0.787
_exptl_absorpt_coefficient_mu    1.692
_exptl_absorpt_correction_T_max  1.000
_exptl_absorpt_correction_T_min  0.746
_exptl_absorpt_correction_type   gaussian
_exptl_absorpt_process_details   
;
CrysAlisPro 1.171.42.90a (Rigaku Oxford Diffraction, 2023)
Numerical absorption correction based on gaussian integration over
a multifaceted crystal model
Empirical absorption correction using spherical harmonics,
implemented in SCALE3 ABSPACK scaling algorithm.
;
_exptl_absorpt_special_details   ?
_exptl_crystal_colour            orange
_exptl_crystal_colour_primary    orange
_exptl_crystal_density_diffrn    1.856
_exptl_crystal_density_meas      ?
_exptl_crystal_density_method    ?
_exptl_crystal_description       block
_exptl_crystal_F_000             1552
loop_
_exptl_crystal_face_index_h
_exptl_crystal_face_index_k
_exptl_crystal_face_index_l
_exptl_crystal_face_perp_dist
27 4 -1 0.0532
-1 13 6 0.0487
-1 -10 14 0.0418
-23 7 4 0.0812
-17 -6 -14 0.0418
22 2 -13 0.0448
-1 1 0 0.0633
0 1 -1 0.0653
-2 -5 19 0.0337
-2 -3 -21 0.0502
20 2 14 0.0422
-13 -4 18 0.0480
18 8 10 0.0399
10 -9 -14 0.0629
-4 4 -20 0.0563
-18 8 -9 0.0680
17 -9 8 0.0448

_exptl_crystal_size_max          0.149
_exptl_crystal_size_mid          0.113
_exptl_crystal_size_min          0.087
loop_
_exptl_oxdiff_crystal_face_indexfrac_h
_exptl_oxdiff_crystal_face_indexfrac_k
_exptl_oxdiff_crystal_face_indexfrac_l
_exptl_oxdiff_crystal_face_x
_exptl_oxdiff_crystal_face_y
_exptl_oxdiff_crystal_face_z
26.9887 4.0009 -0.9971 -0.5161 -0.6573 -0.5835
-1.0009 12.9969 5.9989 -0.2365 -0.7364 0.6309
-0.9920 -9.9982 13.9958 -0.5220 0.8429 -0.0245
-22.9920 6.9969 3.9972 0.2998 -0.0634 0.9444
-16.9972 -5.9994 -13.9981 0.9114 0.4392 -0.0846
21.9868 2.0013 -12.9945 0.0656 -0.6194 -0.7925
-0.9999 0.9997 -0.0000 0.0190 -0.0496 0.0624
-0.0006 0.9998 -0.9997 0.0383 -0.0775 0.0140
-1.9912 -4.9995 18.9946 -0.7074 0.6049 0.2942
-2.0060 -2.9990 -20.9948 0.8798 -0.0626 -0.5241
19.9972 2.0005 13.9982 -0.9669 -0.2264 -0.1389
-12.9878 -4.0004 17.9940 -0.4449 0.6855 0.5959
17.9949 7.9992 9.9994 -0.7757 -0.6355 0.0418
9.9937 -8.9971 -13.9959 0.3655 0.2432 -0.8995
-4.0067 3.9993 -19.9950 0.8709 -0.4682 -0.1958
-17.9988 7.9973 -8.9989 0.7132 -0.3746 0.5603
16.9990 -8.9971 7.9990 -0.6517 0.4394 -0.5927

_exptl_transmission_factor_max   ?
_exptl_transmission_factor_min   ?
_diffrn_reflns_av_R_equivalents  0.0271
_diffrn_reflns_av_unetI/netI     0.0145
_diffrn_reflns_Laue_measured_fraction_full 1.000
_diffrn_reflns_Laue_measured_fraction_max 1.000
_diffrn_reflns_limit_h_max       28
_diffrn_reflns_limit_h_min       -28
_diffrn_reflns_limit_k_max       13
_diffrn_reflns_limit_k_min       -13
_diffrn_reflns_limit_l_max       21
_diffrn_reflns_limit_l_min       -21
_diffrn_reflns_number            41482
_diffrn_reflns_point_group_measured_fraction_full 1.000
_diffrn_reflns_point_group_measured_fraction_max 1.000
_diffrn_reflns_theta_full        25.242
_diffrn_reflns_theta_max         30.508
_diffrn_reflns_theta_min         2.076
_diffrn_ambient_environment      N~2~
_diffrn_ambient_temperature      173.00(10)
_diffrn_detector                 'Hybrid Pixel Array Detector'
_diffrn_detector_area_resol_mean 10.0000
_diffrn_detector_type            'HyPix-Arc 100'
_diffrn_measured_fraction_theta_full 1.000
_diffrn_measured_fraction_theta_max 1.000
_diffrn_measurement_details      
;
List of Runs (angles in degrees, time in seconds):

  # Type    Start    End  Width  t~exp~   \w     \q     \k     \f   Frames
#--------------------------------------------------------------------------
  1  \w     -9.00  90.00   0.50    1.50    --   13.29  58.00 -74.00  198
  2  \w    -35.00  63.00   0.50    1.50    --  -13.44  58.00 -74.00  196
  3  \w    -90.00   9.00   0.50    1.50    --  -13.44 -58.00 144.00  198
  4  \w    -90.00   8.00   0.50    1.50    --  -13.44 -57.00   0.00  196
  5  \w    -19.00  29.00   0.50    1.50    --  -13.44 -99.00 -90.00   96
  6  \w    -25.00  68.00   0.50    1.50    --  -13.44  19.00 -90.00  186
  7  \w    -19.00  29.00   0.50    1.50    --  -13.44 -99.00  30.00   96
  8  \w    -18.00  55.00   0.50    1.50    --   13.29 -99.00 150.00  146
  9  \w    -18.00  55.00   0.50    1.50    --   13.29 -99.00  30.00  146
 10  \w    -18.00  55.00   0.50    1.50    --   13.29 -99.00-120.00  146
 11  \w    -89.00 -40.00   0.50    1.50    --  -13.44 178.00 -60.00   98
;
_diffrn_measurement_device       'four-circle diffractometer'
_diffrn_measurement_device_type  'XtaLAB Synergy R, HyPix-Arc 100'
_diffrn_measurement_method       '\w scans'
_diffrn_orient_matrix_type       
'CrysAlisPro convention (1999,Acta A55,543-557)'
_diffrn_orient_matrix_UB_11      -0.0203827000
_diffrn_orient_matrix_UB_12      -0.0014199000
_diffrn_orient_matrix_UB_13      -0.0397536000
_diffrn_orient_matrix_UB_21      -0.0143687000
_diffrn_orient_matrix_UB_22      -0.0639918000
_diffrn_orient_matrix_UB_23      0.0134962000
_diffrn_orient_matrix_UB_31      -0.0261702000
_diffrn_orient_matrix_UB_32      0.0362401000
_diffrn_orient_matrix_UB_33      0.0222852000
_diffrn_radiation_monochromator  mirror
_diffrn_radiation_probe          x-ray
_diffrn_radiation_type           'Mo K\a'
_diffrn_radiation_wavelength     0.71073
_diffrn_source                   'micro-focus sealed X-ray tube'
_diffrn_source_type              'Mova (Mo) X-ray Source'
_reflns_Friedel_coverage         0.000
_reflns_Friedel_fraction_full    .
_reflns_Friedel_fraction_max     .
_reflns_number_gt                3989
_reflns_number_total             4316
_reflns_special_details          
;
 Reflections were merged by SHELXL according to the crystal
 class for the calculation of statistics and refinement.
 
 _reflns_Friedel_fraction is defined as the number of unique
 Friedel pairs measured divided by the number that would be
 possible theoretically, ignoring centric projections and
 systematic absences.
;
_reflns_threshold_expression     'I > 2\s(I)'
_computing_cell_refinement       'CrysAlisPro 1.171.42.90a (Rigaku OD, 2023)'
_computing_data_collection       'CrysAlisPro 1.171.42.90a (Rigaku OD, 2023)'
_computing_data_reduction        'CrysAlisPro 1.171.42.90a (Rigaku OD, 2023)'
_computing_molecular_graphics    'Olex2 1.5 (Dolomanov et al., 2009)'
_computing_publication_material  'Olex2 1.5 (Dolomanov et al., 2009)'
_computing_structure_refinement  'SHELXL 2018/3 (Sheldrick, 2015)'
_computing_structure_solution    'SHELXT 2018/2 (Sheldrick, 2018)'
_refine_diff_density_max         0.824
_refine_diff_density_min         -0.508
_refine_diff_density_rms         0.084
_refine_ls_extinction_coef       .
_refine_ls_extinction_method     none
_refine_ls_goodness_of_fit_ref   1.107
_refine_ls_hydrogen_treatment    refall
_refine_ls_matrix_type           full
_refine_ls_number_parameters     216
_refine_ls_number_reflns         4316
_refine_ls_number_restraints     0
_refine_ls_R_factor_all          0.0252
_refine_ls_R_factor_gt           0.0222
_refine_ls_restrained_S_all      1.107
_refine_ls_shift/su_max          0.003
_refine_ls_shift/su_mean         0.000
_refine_ls_structure_factor_coef Fsqd
_refine_ls_weighting_details     
'w=1/[\s^2^(Fo^2^)+(0.0300P)^2^+3.6581P] where P=(Fo^2^+2Fc^2^)/3'
_refine_ls_weighting_scheme      calc
_refine_ls_wR_factor_gt          0.0584
_refine_ls_wR_factor_ref         0.0595
_refine_special_details          ?
_olex2_refinement_description    
;
;
_atom_sites_solution_hydrogens   difmap
_atom_sites_solution_primary     dual
_atom_sites_solution_secondary   ?
loop_
_atom_site_label
_atom_site_type_symbol
_atom_site_fract_x
_atom_site_fract_y
_atom_site_fract_z
_atom_site_U_iso_or_equiv
_atom_site_adp_type
_atom_site_occupancy
_atom_site_site_symmetry_order
_atom_site_calc_flag
_atom_site_refinement_flags_posn
_atom_site_refinement_flags_adp
_atom_site_refinement_flags_occupancy
_atom_site_disorder_assembly
_atom_site_disorder_group
Pd01 Pd 0.40234(2) 0.51763(2) 0.52134(2) 0.01868(5) Uani 1 1 d . . . . .
Cl1 Cl 0.43466(2) 0.58596(5) 0.38022(3) 0.02752(10) Uani 1 1 d . . . . .
Cl2 Cl 0.38312(3) 0.74089(4) 0.56841(3) 0.03094(10) Uani 1 1 d . . . . .
O1 O 0.43904(8) 0.10713(14) 0.44646(10) 0.0320(3) Uani 1 1 d . . . . .
O2 O 0.38295(9) 0.22155(15) 0.71818(10) 0.0356(3) Uani 1 1 d . . . . .
N1 N 0.41812(7) 0.31844(15) 0.49120(10) 0.0204(3) Uani 1 1 d . . . . .
N2 N 0.37632(8) 0.42797(15) 0.64020(10) 0.0218(3) Uani 1 1 d . . . . .
N3 N 0.37500(8) 0.56458(17) 0.77345(11) 0.0260(3) Uani 1 1 d . . . . .
C5 C 0.34055(9) 0.49000(17) 0.70919(12) 0.0206(3) Uani 1 1 d . . . . .
C9 C 0.27013(9) 0.4774(2) 0.71223(13) 0.0248(3) Uani 1 1 d . . . . .
C4 C 0.38990(9) 0.29082(18) 0.64976(12) 0.0235(3) Uani 1 1 d . . . . .
C3 C 0.41220(9) 0.22990(18) 0.56443(12) 0.0216(3) Uani 1 1 d . . . . .
C1 C 0.43410(10) 0.2424(2) 0.42365(13) 0.0271(4) Uani 1 1 d . . . . .
C8 C 0.23592(11) 0.5407(2) 0.78027(16) 0.0346(4) Uani 1 1 d . . . . .
C2 C 0.42509(11) 0.1003(2) 0.53621(14) 0.0291(4) Uani 1 1 d . . . . .
C11 C 0.44989(10) 0.5789(2) 0.76869(15) 0.0308(4) Uani 1 1 d . . . . .
C6 C 0.34044(12) 0.6253(2) 0.84175(14) 0.0329(4) Uani 1 1 d . . . . .
C7 C 0.27085(12) 0.6147(2) 0.84556(16) 0.0379(5) Uani 1 1 d . . . . .
C10 C 0.23329(13) 0.3946(3) 0.64211(17) 0.0417(6) Uani 1 1 d . . . . .
H1 H 0.4397(12) 0.268(2) 0.3655(17) 0.028(6) Uiso 1 1 d . . . . .
H2 H 0.4333(15) 0.008(3) 0.566(2) 0.043(8) Uiso 1 1 d . . . . .
H11A H 0.4661(15) 0.619(3) 0.816(2) 0.047(8) Uiso 1 1 d . . . . .
H11B H 0.4694(14) 0.487(3) 0.7720(19) 0.035(7) Uiso 1 1 d . . . . .
H6 H 0.3638(14) 0.680(3) 0.8823(19) 0.044(7) Uiso 1 1 d . . . . .
H11C H 0.4593(14) 0.610(3) 0.717(2) 0.048(8) Uiso 1 1 d . . . . .
H8 H 0.1943(15) 0.536(3) 0.7828(19) 0.037(7) Uiso 1 1 d . . . . .
H7 H 0.2491(15) 0.649(3) 0.892(2) 0.053(8) Uiso 1 1 d . . . . .
H10A H 0.2491(17) 0.307(4) 0.638(2) 0.063(10) Uiso 1 1 d . . . . .
H10B H 0.2358(18) 0.459(4) 0.584(3) 0.076(11) Uiso 1 1 d . . . . .
H10C H 0.1912(18) 0.406(4) 0.650(2) 0.063(10) Uiso 1 1 d . . . . .

loop_
_atom_site_aniso_label
_atom_site_aniso_U_11
_atom_site_aniso_U_22
_atom_site_aniso_U_33
_atom_site_aniso_U_23
_atom_site_aniso_U_13
_atom_site_aniso_U_12
Pd01 0.02260(7) 0.01619(7) 0.01736(7) 0.00127(4) 0.00274(5) 0.00208(4)
Cl1 0.0320(2) 0.0259(2) 0.0251(2) 0.00460(16) 0.01027(17) 0.00275(16)
Cl2 0.0458(3) 0.01656(18) 0.0308(2) 0.00124(16) 0.0091(2) 0.00606(17)
O1 0.0445(8) 0.0221(6) 0.0296(7) -0.0065(5) 0.0051(6) 0.0040(6)
O2 0.0581(10) 0.0259(7) 0.0231(7) 0.0075(5) 0.0061(6) 0.0046(6)
N1 0.0237(7) 0.0193(7) 0.0182(7) 0.0000(5) 0.0004(5) 0.0012(5)
N2 0.0312(8) 0.0182(7) 0.0162(7) 0.0000(5) 0.0038(5) 0.0006(5)
N3 0.0296(8) 0.0256(7) 0.0229(8) -0.0040(6) 0.0042(6) -0.0027(6)
C5 0.0239(8) 0.0201(7) 0.0178(8) 0.0014(6) 0.0015(6) 0.0000(6)
C9 0.0211(8) 0.0317(9) 0.0216(9) 0.0008(7) 0.0015(6) -0.0015(6)
C4 0.0307(9) 0.0202(8) 0.0196(8) 0.0004(6) 0.0012(7) 0.0016(6)
C3 0.0269(8) 0.0180(7) 0.0198(8) 0.0007(6) -0.0017(6) 0.0010(6)
C1 0.0346(10) 0.0242(8) 0.0225(9) -0.0027(7) 0.0018(7) 0.0032(7)
C8 0.0264(10) 0.0425(12) 0.0353(11) 0.0010(9) 0.0101(8) 0.0039(8)
C2 0.0384(10) 0.0207(8) 0.0284(10) -0.0011(7) 0.0032(8) 0.0020(7)
C11 0.0277(9) 0.0403(12) 0.0243(10) -0.0059(8) 0.0018(8) -0.0075(8)
C6 0.0418(11) 0.0289(10) 0.0283(10) -0.0095(8) 0.0080(8) -0.0050(8)
C7 0.0426(12) 0.0356(11) 0.0360(11) -0.0078(9) 0.0180(9) 0.0032(9)
C10 0.0278(11) 0.0643(17) 0.0329(12) -0.0057(11) -0.0039(9) -0.0088(10)

_geom_special_details            
;
 All esds (except the esd in the dihedral angle between two l.s. planes)
 are estimated using the full covariance matrix.  The cell esds are taken
 into account individually in the estimation of esds in distances, angles
 and torsion angles; correlations between esds in cell parameters are only
 used when they are defined by crystal symmetry.  An approximate (isotropic)
 treatment of cell esds is used for estimating esds involving l.s. planes.
;
loop_
_geom_bond_atom_site_label_1
_geom_bond_atom_site_label_2
_geom_bond_distance
_geom_bond_site_symmetry_2
_geom_bond_publ_flag
Pd01 Cl1 2.3087(5) . ?
Pd01 Cl2 2.2978(5) . ?
Pd01 N1 1.9980(14) . ?
Pd01 N2 2.0479(15) . ?
O1 C1 1.351(2) . ?
O1 C2 1.375(2) . ?
O2 C4 1.230(2) . ?
N1 C3 1.394(2) . ?
N1 C1 1.290(2) . ?
N2 C5 1.393(2) . ?
N2 C4 1.356(2) . ?
N3 C5 1.367(2) . ?
N3 C11 1.479(3) . ?
N3 C6 1.367(3) . ?
C5 C9 1.388(3) . ?
C9 C8 1.372(3) . ?
C9 C10 1.492(3) . ?
C4 C3 1.477(2) . ?
C3 C2 1.344(2) . ?
C1 H1 0.91(2) . ?
C8 C7 1.380(3) . ?
C8 H8 0.82(3) . ?
C2 H2 1.01(3) . ?
C11 H11A 0.86(3) . ?
C11 H11B 0.97(3) . ?
C11 H11C 0.85(3) . ?
C6 C7 1.371(3) . ?
C6 H6 0.92(3) . ?
C7 H7 0.88(3) . ?
C10 H10A 0.90(4) . ?
C10 H10B 1.06(4) . ?
C10 H10C 0.84(3) . ?

loop_
_geom_angle_atom_site_label_1
_geom_angle_atom_site_label_2
_geom_angle_atom_site_label_3
_geom_angle
_geom_angle_site_symmetry_1
_geom_angle_site_symmetry_3
_geom_angle_publ_flag
Cl2 Pd01 Cl1 93.537(17) . . ?
N1 Pd01 Cl1 91.26(4) . . ?
N1 Pd01 Cl2 175.14(4) . . ?
N1 Pd01 N2 80.33(6) . . ?
N2 Pd01 Cl1 171.59(4) . . ?
N2 Pd01 Cl2 94.88(4) . . ?
C1 O1 C2 106.10(15) . . ?
C3 N1 Pd01 113.33(11) . . ?
C1 N1 Pd01 139.74(13) . . ?
C1 N1 C3 106.90(15) . . ?
C5 N2 Pd01 126.71(12) . . ?
C4 N2 Pd01 116.81(12) . . ?
C4 N2 C5 116.21(15) . . ?
C5 N3 C11 119.56(16) . . ?
C5 N3 C6 120.20(17) . . ?
C6 N3 C11 120.24(17) . . ?
N3 C5 N2 119.71(16) . . ?
N3 C5 C9 120.10(16) . . ?
C9 C5 N2 120.18(16) . . ?
C5 C9 C10 119.50(18) . . ?
C8 C9 C5 119.14(18) . . ?
C8 C9 C10 121.36(19) . . ?
O2 C4 N2 126.29(17) . . ?
O2 C4 C3 122.70(16) . . ?
N2 C4 C3 110.96(15) . . ?
N1 C3 C4 117.65(15) . . ?
C2 C3 N1 107.70(16) . . ?
C2 C3 C4 134.49(17) . . ?
O1 C1 H1 119.2(15) . . ?
N1 C1 O1 111.62(17) . . ?
N1 C1 H1 129.1(15) . . ?
C9 C8 C7 120.7(2) . . ?
C9 C8 H8 121(2) . . ?
C7 C8 H8 119(2) . . ?
O1 C2 H2 115.7(18) . . ?
C3 C2 O1 107.67(17) . . ?
C3 C2 H2 135.9(18) . . ?
N3 C11 H11A 110.8(19) . . ?
N3 C11 H11B 107.7(16) . . ?
N3 C11 H11C 108(2) . . ?
H11A C11 H11B 103(3) . . ?
H11A C11 H11C 120(3) . . ?
H11B C11 H11C 106(3) . . ?
N3 C6 C7 120.5(2) . . ?
N3 C6 H6 119.4(17) . . ?
C7 C6 H6 119.9(17) . . ?
C8 C7 H7 120(2) . . ?
C6 C7 C8 119.3(2) . . ?
C6 C7 H7 120(2) . . ?
C9 C10 H10A 113(2) . . ?
C9 C10 H10B 103(2) . . ?
C9 C10 H10C 107(2) . . ?
H10A C10 H10B 118(3) . . ?
H10A C10 H10C 118(3) . . ?
H10B C10 H10C 96(3) . . ?

loop_
_geom_torsion_atom_site_label_1
_geom_torsion_atom_site_label_2
_geom_torsion_atom_site_label_3
_geom_torsion_atom_site_label_4
_geom_torsion
_geom_torsion_site_symmetry_1
_geom_torsion_site_symmetry_2
_geom_torsion_site_symmetry_3
_geom_torsion_site_symmetry_4
_geom_torsion_publ_flag
Pd01 N1 C3 C4 5.1(2) . . . . ?
Pd01 N1 C3 C2 -178.85(13) . . . . ?
Pd01 N1 C1 O1 178.34(14) . . . . ?
Pd01 N2 C5 N3 -86.9(2) . . . . ?
Pd01 N2 C5 C9 92.48(19) . . . . ?
Pd01 N2 C4 O2 173.98(17) . . . . ?
Pd01 N2 C4 C3 -8.4(2) . . . . ?
O2 C4 C3 N1 179.83(18) . . . . ?
O2 C4 C3 C2 5.1(4) . . . . ?
N1 C3 C2 O1 0.1(2) . . . . ?
N2 C5 C9 C8 -179.26(18) . . . . ?
N2 C5 C9 C10 1.2(3) . . . . ?
N2 C4 C3 N1 2.2(2) . . . . ?
N2 C4 C3 C2 -172.5(2) . . . . ?
N3 C5 C9 C8 0.1(3) . . . . ?
N3 C5 C9 C10 -179.5(2) . . . . ?
N3 C6 C7 C8 0.8(4) . . . . ?
C5 N2 C4 O2 -11.6(3) . . . . ?
C5 N2 C4 C3 165.99(15) . . . . ?
C5 N3 C6 C7 -1.5(3) . . . . ?
C5 C9 C8 C7 -0.7(3) . . . . ?
C9 C8 C7 C6 0.3(4) . . . . ?
C4 N2 C5 N3 99.4(2) . . . . ?
C4 N2 C5 C9 -81.3(2) . . . . ?
C4 C3 C2 O1 175.16(19) . . . . ?
C3 N1 C1 O1 0.4(2) . . . . ?
C1 O1 C2 C3 0.1(2) . . . . ?
C1 N1 C3 C4 -176.31(17) . . . . ?
C1 N1 C3 C2 -0.3(2) . . . . ?
C2 O1 C1 N1 -0.3(2) . . . . ?
C11 N3 C5 N2 0.2(3) . . . . ?
C11 N3 C5 C9 -179.11(18) . . . . ?
C11 N3 C6 C7 178.7(2) . . . . ?
C6 N3 C5 N2 -179.64(17) . . . . ?
C6 N3 C5 C9 1.0(3) . . . . ?
C10 C9 C8 C7 178.8(2) . . . . ?

_shelx_res_file                  
;
TITL 23ma081_absorption_really_a.res in I2/a
    23ma081_absorption_really.res
    created by SHELXL-2018/3 at 17:01:09 on 03-Nov-2023
REM Old TITL 23MA081_absorption_really in Ia
REM SHELXT solution in I2/a: R1 0.068, Rweak 0.003, Alpha 0.024
REM <I/s> 0.923 for 176 systematic absences, Orientation as input
REM Formula found by SHELXT: C13 N O2 Cl2 Pd
CELL 0.71073 19.6202 9.6407 14.9332 90 91.131 90
ZERR 8 0.0003 0.0002 0.0003 0 0.002 0
LATT 2
SYMM 0.5-X,+Y,-Z
SFAC C H Cl N O Pd
UNIT 88 88 16 24 16 8

L.S. 40
PLAN  10
SIZE 0.087 0.113 0.149
TEMP -100
CONF
BOND
list 4
fmap 2 53
ACTA
MORE -1
BOND $H
REM <olex2.extras>
REM <HklSrc "%.\\23MA081_absorption_really.hkl">
REM </olex2.extras>

WGHT    0.030000    3.658100
FVAR       0.14805
PD01  6    0.402344    0.517631    0.521344    11.00000    0.02260    0.01619 =
         0.01736    0.00127    0.00274    0.00208
CL1   3    0.434663    0.585956    0.380221    11.00000    0.03195    0.02586 =
         0.02512    0.00460    0.01027    0.00275
CL2   3    0.383116    0.740893    0.568414    11.00000    0.04582    0.01656 =
         0.03078    0.00124    0.00914    0.00606
O1    5    0.439037    0.107133    0.446464    11.00000    0.04448    0.02213 =
         0.02964   -0.00653    0.00512    0.00398
O2    5    0.382948    0.221554    0.718183    11.00000    0.05812    0.02589 =
         0.02307    0.00747    0.00614    0.00461
N1    4    0.418115    0.318435    0.491195    11.00000    0.02366    0.01934 =
         0.01816    0.00004    0.00036    0.00121
N2    4    0.376315    0.427968    0.640198    11.00000    0.03123    0.01817 =
         0.01615   -0.00004    0.00380    0.00064
N3    4    0.374997    0.564576    0.773450    11.00000    0.02959    0.02561 =
         0.02294   -0.00397    0.00422   -0.00269
C5    1    0.340545    0.490000    0.709193    11.00000    0.02391    0.02010 =
         0.01776    0.00139    0.00153    0.00002
C9    1    0.270132    0.477401    0.712232    11.00000    0.02115    0.03168 =
         0.02157    0.00077    0.00152   -0.00148
C4    1    0.389898    0.290816    0.649761    11.00000    0.03070    0.02017 =
         0.01958    0.00042    0.00115    0.00159
C3    1    0.412202    0.229902    0.564427    11.00000    0.02692    0.01802 =
         0.01980    0.00071   -0.00174    0.00095
C1    1    0.434105    0.242412    0.423654    11.00000    0.03457    0.02420 =
         0.02253   -0.00266    0.00183    0.00321
C8    1    0.235916    0.540727    0.780266    11.00000    0.02639    0.04253 =
         0.03535    0.00097    0.01008    0.00391
C2    1    0.425090    0.100318    0.536210    11.00000    0.03838    0.02066 =
         0.02844   -0.00112    0.00324    0.00198
C11   1    0.449887    0.578901    0.768695    11.00000    0.02775    0.04028 =
         0.02434   -0.00594    0.00183   -0.00746
C6    1    0.340438    0.625255    0.841748    11.00000    0.04176    0.02894 =
         0.02829   -0.00953    0.00801   -0.00505
C7    1    0.270846    0.614730    0.845562    11.00000    0.04265    0.03563 =
         0.03601   -0.00776    0.01797    0.00324
C10   1    0.233293    0.394649    0.642114    11.00000    0.02783    0.06429 =
         0.03288   -0.00568   -0.00392   -0.00881
H1    2    0.439660    0.267530    0.365498    11.00000    0.02790
H2    2    0.433324    0.007613    0.565536    11.00000    0.04341
H11A  2    0.466123    0.619189    0.815889    11.00000    0.04727
H11B  2    0.469356    0.486959    0.772028    11.00000    0.03516
H6    2    0.363772    0.680427    0.882303    11.00000    0.04394
H11C  2    0.459287    0.610496    0.717187    11.00000    0.04784
H8    2    0.194309    0.535587    0.782763    11.00000    0.03685
H7    2    0.249120    0.648733    0.891589    11.00000    0.05280
H10A  2    0.249084    0.306800    0.638013    11.00000    0.06263
H10B  2    0.235764    0.458691    0.584239    11.00000    0.07575
H10C  2    0.191216    0.405529    0.650312    11.00000    0.06251
HKLF 4


REM  23ma081_absorption_really_a.res in I2/a
REM wR2 = 0.0595, GooF = S = 1.107, Restrained GooF = 1.107 for all data
REM R1 = 0.0222 for 3989 Fo > 4sig(Fo) and 0.0252 for all 4316 data
REM 216 parameters refined using 0 restraints

END

WGHT      0.0300      3.6581

REM Highest difference peak  0.824,  deepest hole -0.508,  1-sigma level  0.084
Q1    1   0.4247  0.6015  0.3481  11.00000  0.05    0.82
Q2    1   0.4367  0.6209  0.3994  11.00000  0.05    0.67
Q3    1   0.3554  0.7152  0.5531  11.00000  0.05    0.59
Q4    1   0.4544  0.5899  0.3763  11.00000  0.05    0.55
Q5    1   0.2979  0.4799  0.7175  11.00000  0.05    0.54
Q6    1   0.2596  0.5032  0.7434  11.00000  0.05    0.54
Q7    1   0.4000  0.2678  0.6040  11.00000  0.05    0.52
Q8    1   0.2846  0.5157  0.7037  11.00000  0.05    0.52
Q9    1   0.3846  0.7477  0.6078  11.00000  0.05    0.48
Q10   1   0.3989  0.7236  0.5613  11.00000  0.05    0.47
;
_shelx_res_checksum              61753
_shelx_hkl_file                  
;
 -28   0   0   22.00    3.36
 -28   0   0   26.48    4.33
 -27   0  -5    0.44    1.99
 -27   0  -5   -0.63    2.91
 -27   0  -3    3.46    2.00
 -27   0  -3   -0.60    2.46
 -27   0  -1    0.43    1.92
 -27   0  -1    1.70    2.48
 -27   0   1    0.43    2.06
 -27   0   1   -1.10    2.16
 -27   0   3   -0.43    1.57
 -27   0   3   -0.54    2.26
 -27   0   5    0.44    1.83
 -27   0   5    0.53    2.28
 -27   1  -4   -1.28    2.05
 -27  -1  -4    0.44    2.01
 -27  -1  -4    0.59    2.65
 -27   1  -4   -0.63    2.40
 -27  -1  -2    0.87    1.90
 -27   1  -2   -0.43    2.17
 -27  -1  -2   -0.56    2.46
 -27   1  -2   -4.76    2.89
 -27  -1   0    0.43    1.96
 -27   1   0    0.86    1.73
 -27   1   0   -1.71    2.64
 -27  -1   0    2.15    2.53
 -27  -1   2    1.29    1.96
 -27   1   2    3.02    2.09
 -27   1   2   -1.66    2.38
 -27  -1   2   -1.05    2.42
 -27   1   4   -0.87    2.05
 -27  -1   4    0.43    1.81
 -27  -1   4    0.52    2.21
 -27   1   4    1.64    2.39
 -27   2  -3    1.27    2.08
 -27  -2  -3    2.22    2.09
 -27   2  -3    1.24    2.82
 -27  -2  -3   -1.11    2.78
 -27   2  -1   11.47    2.64
 -27  -2  -1   16.98    3.20
 -27  -2  -1   17.47    3.53
 -27   2  -1   13.05    3.54
 -27  -2   1   27.57    3.69
 -27   2   1   25.29    3.54
 -27  -2   1   27.52    4.11
 -27   2   1   23.55    4.12
 -27   2   3    4.79    2.18
 -27  -2   3   -0.43    2.08
 -27   2   3    1.68    2.41
 -27  -2   3    2.49    2.46
 -27  -2   5    2.57    2.05
 -27  -2   5    5.97    2.77
 -27   2   5   -0.56    2.87
 -27   3  -2    5.86    2.41
 -27  -3  -2    2.66    2.29
 -27  -3  -2    1.03    2.51
 -27   3  -2    7.99    3.42
 -27  -3   0   17.80    3.23
 -27   3   0   22.45    3.37
 -27   3   0   17.17    3.82
 -27  -3   0   24.19    3.85
 -27  -3   2   27.84    3.68
 -27   3   2   20.29    3.32
 -27  -3   2   27.32    3.97
 -27   3   2   14.96    3.44
 -26   0  -6   59.56    5.06
 -26   0  -6   54.29    5.94
 -26   0  -4   42.92    4.31
 -26   0  -4   40.90    5.09
 -26   0  -2   58.95    4.96
 -26   0  -2   63.69    5.97
 -26   0   0   26.66    3.55
 -26   0   0   29.49    4.34
 -26   0   2  186.76    8.68
 -26   0   2  189.80    9.73
 -26   0   4   66.43    5.34
 -26   0   4   69.91    6.01
 -26   0   6    5.14    2.72
 -26   0   8    9.88    2.74
 -26   1  -7   88.47    6.00
 -26  -1  -7   78.31    5.96
 -26  -1  -7   92.48    7.55
 -26   1  -7   76.43    7.13
 -26   1  -5   62.58    5.09
 -26  -1  -5   71.86    5.45
 -26   1  -5   63.17    6.40
 -26  -1  -5   55.91    5.90
 -26  -1  -3   97.80    6.26
 -26   1  -3   83.30    5.77
 -26   1  -3   92.95    7.29
 -26  -1  -3   89.88    7.02
 -26   1  -1   49.38    4.54
 -26  -1  -1   49.67    4.49
 -26   1  -1   38.15    5.00
 -26  -1  -1   42.86    4.89
 -26   1   1  148.38    7.75
 -26   1   1  133.45    8.50
 -26  -1   1  150.20    8.60
 -26  -1   3   87.74    5.90
 -26   1   3   73.84    5.51
 -26  -1   3   70.27    5.96
 -26   1   3   84.04    6.54
 -26  -1   5   21.11    3.21
 -26  -1   5   11.88    3.05
 -26   1   5   15.25    3.39
 -26   2  -6   73.96    5.47
 -26  -2  -6   74.61    5.71
 -26   2  -6   70.93    7.04
 -26  -2  -6   69.18    6.34
 -26   2  -4   86.12    5.88
 -26  -2  -4  101.70    6.49
 -26   2  -4   85.64    7.28
 -26  -2  -4   87.87    6.88
 -26  -2  -2  111.13    6.83
 -26   2  -2  121.34    6.99
 -26   2  -2  125.10    8.53
 -26  -2  -2  112.30    7.72
 -26  -2   0  102.32    6.43
 -26   2   0  102.00    6.28
 -26  -2   0   95.63    6.86
 -26   2   0  105.16    7.63
 -26   2   2  140.44    7.67
 -26  -2   2  146.14    7.79
 -26  -2   2  159.20    8.61
 -26  -2   4   26.25    3.40
 -26   2   4   22.00    3.82
 -26  -2   4   20.96    3.56
 -26  -2   6    1.64    1.93
 -26   2   6    2.70    2.41
 -26   3  -5   47.38    4.40
 -26  -3  -5   49.35    4.85
 -26   3  -5   51.57    5.94
 -26  -3  -5   49.86    5.45
 -26  -3  -3  109.62    6.72
 -26   3  -3  102.79    6.36
 -26   3  -3  115.66    8.24
 -26  -3  -3  115.19    7.59
 -26  -3  -1   76.58    5.54
 -26   3  -1   67.75    5.31
 -26   3  -1   64.62    6.16
 -26  -3  -1   72.10    5.96
 -26   3   1  108.05    6.53
 -26  -3   1   98.87    6.36
 -26  -3   1  112.41    7.13
 -26   3   1  100.99    7.61
 -26  -3   3   78.00    5.61
 -26  -3   3   88.30    6.28
 -26   3   3   82.92    6.77
 -26  -3   5   30.05    3.62
 -26   3   5   28.38    4.42
 -26  -3   5   21.52    3.63
 -26   4  -4   38.92    4.07
 -26  -4  -4   49.71    4.80
 -26  -4  -4   41.93    4.76
 -26  -4  -2   73.84    5.58
 -26   4  -2   80.25    5.59
 -26   4  -2   72.20    6.70
 -26  -4  -2   70.77    5.81
 -26   4   0   39.16    4.06
 -26  -4   0   34.30    3.88
 -26   4   0   34.00    4.68
 -26  -4   0   32.86    4.13
 -26  -4   2   69.46    5.18
 -26  -4   2   69.58    5.51
 -26   4   2   56.29    5.75
 -26  -4   4   29.43    3.56
 -26  -4   4   25.55    3.69
 -26   4   4   27.74    4.23
 -26  -5  -1   62.84    5.17
 -26   5  -1   68.66    6.38
 -26  -5  -1   66.28    5.39
 -26   5   1    9.72    2.95
 -26  -5   1   11.55    2.73
 -26  -5   1   13.22    2.78
 -25   0  -9   -1.36    2.61
 -25   0  -9   -4.25    1.86
 -25   0  -7   -1.26    3.02
 -25   0  -7   -0.41    1.66
 -25   0  -5    1.18    2.49
 -25   0  -5    3.63    2.19
 -25   0  -3    0.56    2.24
 -25   0  -3   -0.79    1.83
 -25   0  -1    2.63    2.51
 -25   0  -1   -0.39    1.71
 -25   0   1   -1.01    2.37
 -25   0   1    1.17    1.78
 -25   0   3   -0.49    2.16
 -25   0   3    0.39    1.79
 -25   0   5   -0.49    2.19
 -25   0   5   -0.80    1.88
 -25   0   7   -0.35    1.94
 -25   0   9    4.15    2.28
 -25   1  -8    3.34    2.50
 -25   1  -8    2.02    2.11
 -25  -1  -8    2.59    2.03
 -25  -1  -6    6.54    3.23
 -25   1  -6    5.00    2.89
 -25  -1  -6    5.44    2.44
 -25   1  -6    1.19    1.83
 -25  -1  -4   -0.55    2.82
 -25   1  -4    1.17    2.70
 -25   1  -4    2.74    1.87
 -25  -1  -4   -0.41    1.71
 -25   1  -2    4.42    2.76
 -25  -1  -2    0.52    2.64
 -25  -1  -2    7.94    2.26
 -25   1  -2    3.10    1.86
 -25  -1   0   -3.97    2.76
 -25  -1   0   -0.39    1.93
 -25   1   0   -1.17    1.98
 -25  -1   2    0.96    2.15
 -25   1   2   -1.02    2.67
 -25  -1   2    0.78    1.75
 -25   1   2    1.57    2.00
 -25   1   4    6.56    2.49
 -25  -1   4    7.58    2.70
 -25  -1   4    7.88    2.37
 -25   1   4    3.20    1.82
 -25   1   6    2.53    2.34
 -25  -1   6    0.48    2.06
 -25  -1   6    1.19    1.57
 -25  -1   8    4.14    2.27
 -25   1   8    1.17    2.18
 -25  -2  -7    7.72    3.31
 -25   2  -7    4.60    2.83
 -25   2  -7    5.83    2.24
 -25  -2  -7    8.29    2.31
 -25   2  -5    3.69    3.12
 -25  -2  -5    7.77    2.78
 -25  -2  -5    6.33    2.43
 -25   2  -5    9.23    2.52
 -25  -2  -3   -1.55    2.77
 -25   2  -3    1.16    2.53
 -25   2  -3    1.15    1.74
 -25  -2  -3   -1.22    1.89
 -25   2  -1    2.20    2.72
 -25  -2  -1    7.32    2.75
 -25  -2  -1    3.18    2.05
 -25   2  -1    0.39    1.63
 -25  -2   1    7.04    2.55
 -25   2   1    4.24    2.69
 -25   2   1    2.35    1.90
 -25  -2   1    5.48    2.18
 -25  -2   3    5.96    2.46
 -25   2   3    7.79    2.75
 -25  -2   3    5.86    2.20
 -25   2   3    4.38    2.35
 -25   2   5   -1.03    2.25
 -25  -2   5    1.83    2.26
 -25  -2   5   -0.39    1.65
 -25  -2   7   -0.79    1.97
 -25  -2   9    6.92    2.42
 -25  -3  -8    3.65    2.42
 -25   3  -8    2.64    1.86
 -25   3  -8    2.06    3.07
 -25  -3  -8    7.13    3.35
 -25   3  -6   19.55    2.88
 -25  -3  -6   13.61    3.02
 -25  -3  -6   10.45    3.14
 -25   3  -6    3.87    3.09
 -25   3  -4   44.96    4.21
 -25  -3  -4   44.83    4.52
 -25   3  -4   43.50    5.37
 -25  -3  -4   38.94    4.65
 -25  -3  -2    8.58    2.41
 -25   3  -2    5.73    2.28
 -25   3  -2    4.01    2.69
 -25  -3  -2    3.84    2.37
 -25  -3   0    2.38    1.87
 -25   3   0    3.48    2.02
 -25   3   0    2.19    2.66
 -25  -3   0    2.74    2.45
 -25  -3   2    1.56    2.07
 -25   3   2    1.58    1.86
 -25  -3   2    4.41    2.14
 -25   3   2   -1.60    2.78
 -25  -3   4    6.99    2.09
 -25  -3   4    2.62    2.43
 -25  -3   6   30.54    3.59
 -25   3   6   24.28    4.25
 -25  -4  -7   15.12    3.28
 -25   4  -7   19.32    3.08
 -25   4  -7   18.07    4.31
 -25  -4  -7   17.35    3.79
 -25  -4  -5   25.49    3.55
 -25   4  -5   25.84    3.23
 -25   4  -5   24.46    4.49
 -25  -4  -5   24.10    4.13
 -25   4  -3   16.12    2.75
 -25  -4  -3   17.72    3.15
 -25  -4  -3   14.01    3.14
 -25   4  -3   14.87    3.62
 -25  -4  -1    1.63    1.85
 -25   4  -1    2.67    1.85
 -25   4  -1    0.57    2.43
 -25  -4  -1    1.32    2.08
 -25  -4   1    0.39    1.73
 -25   4   1   -0.39    1.61
 -25   4   1   -3.82    2.65
 -25  -4   1    2.54    2.24
 -25  -4   3    2.32    1.91
 -25  -4   3    5.40    2.23
 -25   4   3    4.29    2.69
 -25  -4   5    2.30    1.89
 -25   4   5   -0.53    2.42
 -25  -4   7   15.55    2.87
 -25   5  -4   23.97    3.25
 -25  -5  -4   22.29    3.32
 -25  -5  -4   21.69    3.58
 -25   5  -4   26.35    4.33
 -25  -5  -2    2.09    1.94
 -25   5  -2    1.12    1.81
 -25   5  -2    1.17    2.29
 -25  -5  -2    3.39    2.25
 -25  -5   0    2.41    1.89
 -25  -5   0    7.24    2.49
 -25   5   0    1.68    2.20
 -25  -5   2   -0.39    1.67
 -25  -5   2    0.39    2.17
 -25   5   2   -0.54    2.24
 -25  -5   4    4.57    2.05
 -25   5   4    4.83    2.65
 -25  -5   4    7.03    2.51
 -25  -5   6    2.24    2.01
 -25   5   6    0.54    2.63
 -25  -6  -1   18.58    3.14
 -25   6  -1   11.94    3.29
 -25  -6  -1   18.09    3.07
 -25  -6   1    3.95    2.07
 -25   6   1    1.66    2.42
 -25  -6   1    3.98    2.11
 -24   0 -10   31.92    3.93
 -24   0 -10   20.76    4.59
 -24   0  -8   23.28    3.28
 -24   0  -8   36.22    5.25
 -24   0  -6    0.78    2.06
 -24   0  -6    4.13    2.91
 -24   0  -4   12.14    2.53
 -24   0  -4   16.50    3.64
 -24   0  -2   10.07    2.32
 -24   0  -2   13.39    2.97
 -24   0   0   73.70    5.12
 -24   0   0   76.57    6.01
 -24   0   2   66.74    4.76
 -24   0   2   63.37    5.36
 -24   0   4   38.84    3.87
 -24   0   4   39.40    4.48
 -24   0   6   36.92    3.78
 -24   0   6   40.18    3.61
 -24   0   6   37.79    4.32
 -24   0   8  243.44    9.77
 -24   0  10  113.12    7.04
 -24  -1  -9   26.61    3.52
 -24   1  -9   24.38    3.26
 -24   1  -9   16.91    4.17
 -24  -1  -9   26.54    4.80
 -24  -1  -7   10.18    2.53
 -24   1  -7    9.19    2.31
 -24   1  -7    6.25    3.36
 -24  -1  -7    7.75    2.90
 -24  -1  -5    6.69    2.25
 -24   1  -5    5.25    2.14
 -24  -1  -5    4.97    2.97
 -24   1  -5   11.63    3.12
 -24  -1  -3   -0.38    1.43
 -24   1  -3   -1.11    1.85
 -24  -1  -3    1.55    2.22
 -24   1  -3    3.27    2.47
 -24  -1  -1   30.31    3.51
 -24   1  -1   32.76    3.51
 -24  -1  -1   26.30    3.87
 -24   1  -1   27.81    4.11
 -24   1   1  104.07    6.09
 -24  -1   1  111.34    6.26
 -24  -1   1  110.81    6.89
 -24   1   1  101.48    6.83
 -24   1   3   72.67    5.14
 -24  -1   3   75.02    5.20
 -24  -1   3   67.84    5.50
 -24   1   3   73.29    5.92
 -24  -1   5  106.53    6.23
 -24   1   5  116.24    6.57
 -24  -1   5   90.97    6.47
 -24   1   5  112.82    7.19
 -24  -1   5  105.12    5.43
 -24   1   7  113.28    7.41
 -24  -1   7  105.35    5.89
 -24   1   7  101.58    6.04
 -24  -1   9  238.74    9.91
 -24   1   9  219.63    9.75
 -24  -1  11   85.05    6.31
 -24   1  11   74.29    5.95
 -24  -2 -10   23.49    3.46
 -24   2 -10   15.61    2.79
 -24   2 -10   27.09    4.91
 -24  -2 -10   18.95    4.21
 -24   2  -8   27.72    3.39
 -24  -2  -8   23.10    3.47
 -24  -2  -8   33.69    4.67
 -24   2  -8   21.70    4.47
 -24  -2  -6   -0.41    1.80
 -24   2  -6    2.21    1.82
 -24   2  -6   -1.23    2.58
 -24  -2  -6   -0.55    2.65
 -24  -2  -4    0.79    1.56
 -24   2  -4    2.92    1.80
 -24   2  -4   -0.57    2.09
 -24  -2  -4   -0.52    2.43
 -24   2  -2   14.97    2.52
 -24  -2  -2   14.57    2.67
 -24  -2  -2   14.93    3.19
 -24   2  -2   10.81    3.29
 -24   2   0   76.86    5.29
 -24  -2   0   71.96    5.16
 -24  -2   0   77.61    5.88
 -24   2   0   81.01    6.40
 -24   2   2  121.57    6.61
 -24  -2   2  132.35    6.79
 -24  -2   2  130.20    7.39
 -24   2   2  113.75    7.38
 -24   2   4  142.87    7.28
 -24  -2   4  141.00    7.29
 -24   2   4  155.19    8.62
 -24  -2   4  164.37    8.32
 -24  -2   6   87.94    5.57
 -24   2   6   89.87    6.49
 -24  -2   6   72.24    5.72
 -24  -2   6   81.54    5.00
 -24  -2   8  148.68    7.52
 -24  -2  10   89.50    6.27
 -24   2  10   86.37    6.28
 -24  -3  -9   17.93    3.12
 -24   3  -9   19.87    3.01
 -24   3  -9   13.80    3.94
 -24  -3  -9   12.06    3.64
 -24   3  -7   11.86    2.48
 -24  -3  -7   14.64    2.94
 -24   3  -7    7.73    3.09
 -24  -3  -7   11.61    3.30
 -24  -3  -5    1.65    1.77
 -24   3  -5    0.36    1.71
 -24  -3  -5   -1.53    2.37
 -24   3  -5   -0.60    2.42
 -24   3  -3    6.49    2.03
 -24  -3  -3    9.12    2.34
 -24   3  -3    6.78    2.83
 -24  -3  -3    4.76    2.39
 -24   3  -1   30.00    3.39
 -24  -3  -1   29.53    3.56
 -24   3  -1   24.63    3.96
 -24  -3  -1   25.46    3.71
 -24   3   1   77.02    5.21
 -24  -3   1   64.29    4.88
 -24  -3   1   59.24    5.02
 -24   3   1   67.55    5.92
 -24  -3   3  120.77    6.55
 -24   3   3  119.25    7.64
 -24  -3   3  128.77    7.27
 -24  -3   5  122.95    6.63
 -24  -3   5  125.81    7.14
 -24   3   5  118.84    7.58
 -24  -3   7   91.97    5.86
 -24   3   7  102.62    7.14
 -24  -3   7  106.10    5.94
 -24  -3   9  104.87    6.48
 -24  -4  -8   16.21    3.06
 -24   4  -8   18.70    2.87
 -24   4  -8   20.05    4.19
 -24  -4  -8   15.36    3.69
 -24   4  -6    3.14    1.80
 -24  -4  -6    0.86    2.16
 -24   4  -6    0.63    2.69
 -24  -4  -6    1.01    2.34
 -24  -4  -4    1.65    1.70
 -24   4  -4    3.90    1.85
 -24   4  -4    2.93    2.52
 -24  -4  -4    0.47    2.27
 -24  -4  -2   21.39    3.16
 -24   4  -2   20.12    2.96
 -24  -4  -2   19.61    3.22
 -24   4  -2   21.10    3.89
 -24  -4   0   18.69    2.93
 -24   4   0   18.37    2.89
 -24   4   0   19.66    3.55
 -24  -4   0   15.68    2.90
 -24  -4   2   18.56    2.87
 -24  -4   2   17.19    3.03
 -24   4   2   16.52    3.50
 -24  -4   4  146.16    7.25
 -24  -4   4  146.68    7.62
 -24   4   4  149.84    8.54
 -24  -4   6   96.95    5.92
 -24   4   6  109.51    7.30
 -24  -4   8   95.50    5.86
 -24  -4   8  102.68    6.20
 -24   5  -7   15.80    2.67
 -24  -5  -7    7.22    2.46
 -24  -5  -7   11.89    3.22
 -24   5  -7   14.92    3.82
 -24   5  -5   -0.34    1.61
 -24  -5  -5   -1.29    1.96
 -24  -5  -5    1.36    2.23
 -24   5  -5    1.21    2.45
 -24   5  -3    5.25    2.13
 -24  -5  -3    6.57    2.15
 -24  -5  -3    7.55    2.67
 -24   5  -3    6.30    3.07
 -24  -5  -1   23.92    3.27
 -24   5  -1   23.43    3.04
 -24  -5  -1   22.90    3.26
 -24   5  -1   21.89    3.95
 -24  -5   1    4.53    1.95
 -24  -5   1    2.27    2.03
 -24  -5   3   52.01    4.27
 -24   5   3   47.13    4.91
 -24  -5   3   53.03    4.51
 -24  -5   5   81.86    5.38
 -24   5   5   76.41    6.31
 -24  -5   7   63.41    4.69
 -24  -6  -4    1.28    1.91
 -24   6  -4    0.34    1.74
 -24  -6  -4    4.79    2.25
 -24  -6  -2    0.41    1.94
 -24   6  -2   -1.68    2.76
 -24  -6  -2    1.86    2.05
 -24  -6   0    6.20    2.14
 -24  -6   0   12.73    2.69
 -24   6   0   13.43    3.20
 -24  -6   2   22.26    3.13
 -24  -6   2   23.99    3.02
 -24   6   2   18.31    3.72
 -24  -6   4  122.29    6.55
 -24   6   4  130.85    8.08
 -24  -6   6   76.23    5.21
 -24   6   6   74.40    6.28
 -24   7  -1   13.58    3.24
 -24  -7  -1    9.18    2.55
 -24   7   1    6.87    2.91
 -24  -7   1    1.51    1.97
 -23   0 -11    1.41    2.91
 -23   0 -11    2.02    1.91
 -23   0  -9    0.65    2.66
 -23   0  -9    0.39    1.78
 -23   0  -7    2.96    2.27
 -23   0  -7   -1.51    1.72
 -23   0  -5    2.73    2.53
 -23   0  -5    0.37    1.54
 -23   0  -3   -0.51    2.24
 -23   0  -3   -2.14    1.62
 -23   0  -1   -0.48    1.89
 -23   0  -1    0.70    1.32
 -23   0   1    0.92    1.85
 -23   0   1   -0.35    1.45
 -23   0   3    0.90    1.85
 -23   0   3   -0.36    1.37
 -23   0   5    0.45    2.03
 -23   0   5   -0.36    1.55
 -23   0   5   -0.85    1.33
 -23   0   7    0.35    1.89
 -23   0   9    2.06    2.35
 -23   0  11    2.85    2.16
 -23   1 -10    0.69    2.84
 -23  -1 -10    3.96    3.31
 -23  -1 -10    1.65    1.81
 -23   1 -10    0.76    1.74
 -23   1  -8   -5.68    3.16
 -23  -1  -8    1.21    2.43
 -23  -1  -8    1.19    1.77
 -23   1  -8    0.37    1.69
 -23   1  -6   23.26    3.99
 -23  -1  -6   27.15    4.17
 -23   1  -6   26.34    3.19
 -23  -1  -6   22.14    3.17
 -23   1  -4   28.08    4.20
 -23  -1  -4   26.61    4.05
 -23   1  -4   25.41    3.15
 -23  -1  -4   23.61    3.12
 -23  -1  -2   -0.95    2.01
 -23   1  -2    0.51    2.09
 -23  -1  -2    0.72    1.51
 -23   1  -2    0.35    1.47
 -23  -1   0   -1.36    2.30
 -23   1   0   -0.48    1.93
 -23  -1   0    1.06    1.57
 -23   1   0   -0.35    1.44
 -23  -1   2    0.88    2.03
 -23   1   2    1.40    2.16
 -23   1   2   -0.35    1.46
 -23  -1   2    1.41    1.60
 -23  -1   4    1.73    1.74
 -23   1   4   -0.46    2.09
 -23   1   4    1.45    1.42
 -23  -1   4   -0.71    1.40
 -23  -1   4   -0.24    1.32
 -23  -1   6   -2.19    2.29
 -23   1   6    0.46    1.91
 -23  -1   6    0.72    1.58
 -23  -1   6    0.93    1.70
 -23   1   6   -0.65    1.77
 -23  -1   8   22.50    3.18
 -23   1   8   25.99    3.56
 -23   1  10   16.72    3.33
 -23  -1  10   22.45    3.52
 -23  -1  12    2.02    2.57
 -23   1  12    6.18    3.00
 -23  -2 -11   -2.01    3.10
 -23   2 -11   -1.45    3.30
 -23   2 -11    0.37    1.77
 -23  -2 -11   -0.44    2.08
 -23   2  -9    0.67    2.69
 -23  -2  -9   -0.61    2.79
 -23   2  -9    1.45    1.58
 -23  -2  -9    0.42    1.68
 -23  -2  -7   13.35    3.45
 -23   2  -7    9.20    3.38
 -23   2  -7   14.16    2.52
 -23  -2  -7   17.66    2.97
 -23  -2  -5    4.11    2.53
 -23   2  -5    3.43    2.73
 -23   2  -5    1.39    1.55
 -23  -2  -5   -0.77    1.62
 -23  -2  -3    5.70    2.45
 -23   2  -3    2.13    2.38
 -23  -2  -3    4.45    1.94
 -23   2  -3    4.49    1.88
 -23   2  -1   -1.01    2.07
 -23  -2  -1    2.68    2.30
 -23   2  -1    0.70    1.58
 -23  -2  -1   -0.36    1.80
 -23   2   1   35.31    4.17
 -23  -2   1   28.17    3.64
 -23   2   1   37.41    3.63
 -23  -2   1   35.64    3.54
 -23  -2   3   20.02    3.20
 -23   2   3   20.77    3.39
 -23  -2   3   20.39    2.82
 -23   2   3   24.49    3.05
 -23   2   5   11.29    2.86
 -23  -2   5   18.79    2.97
 -23  -2   5   12.03    2.36
 -23  -2   5   13.14    2.23
 -23   2   7   -1.44    2.38
 -23  -2   7   -0.36    1.51
 -23  -2   7   -1.36    1.76
 -23   2   9    6.03    2.54
 -23  -2   9    4.88    2.40
 -23  -2  11   19.42    3.39
 -23   2  11   11.32    2.88
 -23  -3 -10    2.20    2.00
 -23   3 -10    2.09    1.69
 -23   3 -10   -0.70    2.76
 -23  -3 -10    2.47    3.00
 -23   3  -8    1.03    1.64
 -23  -3  -8    4.22    2.20
 -23  -3  -8    2.25    2.85
 -23   3  -8    3.87    2.88
 -23   3  -6    7.84    2.05
 -23  -3  -6    8.47    2.20
 -23  -3  -6    6.68    2.69
 -23   3  -6    7.19    3.09
 -23   3  -4    2.38    1.75
 -23  -3  -4    0.39    1.81
 -23   3  -4    3.36    2.54
 -23  -3  -4    0.47    2.15
 -23  -3  -2    6.31    2.09
 -23   3  -2    5.16    1.80
 -23  -3  -2    4.40    2.24
 -23   3  -2    5.80    2.52
 -23  -3   0   43.46    3.84
 -23   3   0   40.58    3.67
 -23  -3   0   36.18    4.14
 -23   3   0   29.54    4.08
 -23  -3   2   78.39    5.59
 -23   3   2   75.42    5.95
 -23   3   2   92.02    5.53
 -23  -3   2   86.87    5.39
 -23   3   4   46.98    4.86
 -23  -3   4   43.82    4.28
 -23  -3   4   41.70    3.91
 -23   3   6    4.36    2.60
 -23  -3   6    5.25    1.83
 -23  -3   6    3.11    1.73
 -23  -3   8   -1.13    2.08
 -23  -3  10   -2.22    2.29
 -23   4  -9    0.66    1.72
 -23  -4  -9    0.44    1.87
 -23  -4  -9   -1.12    2.80
 -23   4  -9    2.02    3.17
 -23  -4  -7   11.85    2.78
 -23   4  -7   16.53    2.75
 -23   4  -7   11.90    3.54
 -23  -4  -7   19.40    3.70
 -23  -4  -5    4.85    2.08
 -23   4  -5    5.00    1.92
 -23   4  -5    1.75    2.61
 -23  -4  -5    0.47    2.12
 -23  -4  -3   18.87    2.98
 -23   4  -3   25.04    3.04
 -23  -4  -3   21.51    3.39
 -23   4  -3   21.34    3.78
 -23   4  -1    8.28    2.05
 -23  -4  -1    2.96    1.77
 -23  -4  -1    5.63    2.21
 -23   4  -1    9.38    2.69
 -23  -4   1   57.44    4.48
 -23   4   1   57.45    4.48
 -23  -4   1   49.66    4.49
 -23   4   1   63.95    5.53
 -23   4   3   24.52    3.80
 -23  -4   3   19.89    2.74
 -23  -4   5   12.20    2.65
 -23   4   5   12.19    3.05
 -23  -4   5    7.98    2.16
 -23  -4   7    1.03    1.62
 -23  -4   7    0.35    2.07
 -23  -4   9    1.25    2.18
 -23  -5  -8    3.01    2.76
 -23   5  -8    1.94    3.20
 -23  -5  -8    5.34    2.32
 -23   5  -8    2.85    1.84
 -23  -5  -6   45.78    4.75
 -23   5  -6   46.03    5.51
 -23  -5  -6   50.80    4.68
 -23   5  -6   44.54    3.83
 -23  -5  -4   29.32    3.71
 -23   5  -4   34.03    4.83
 -23   5  -4   31.59    3.28
 -23  -5  -4   29.04    3.55
 -23  -5  -2   25.95    3.42
 -23   5  -2   27.37    4.07
 -23  -5  -2   26.08    3.26
 -23   5  -2   27.02    3.14
 -23  -5   0   19.06    3.04
 -23   5   0   16.43    3.17
 -23  -5   0   26.76    3.26
 -23  -5   2   21.30    2.92
 -23   5   2   12.99    3.17
 -23  -5   2   14.84    2.54
 -23  -5   4   13.48    2.63
 -23   5   4   13.79    3.12
 -23  -5   4   14.14    2.40
 -23   5   6    8.47    2.74
 -23  -5   6    8.16    2.19
 -23  -5   8   27.50    3.28
 -23  -5   8   36.37    3.89
 -23   6  -7   13.12    2.36
 -23  -6  -7   19.54    3.33
 -23   6  -7    9.97    3.56
 -23  -6  -7   16.83    3.39
 -23  -6  -5   29.08    3.68
 -23   6  -5   26.50    3.14
 -23   6  -5   26.33    4.34
 -23  -6  -5   18.90    3.37
 -23  -6  -3   34.38    3.86
 -23   6  -3   43.23    3.79
 -23  -6  -3   36.44    3.90
 -23   6  -3   39.15    4.83
 -23  -6  -1   15.55    2.74
 -23   6  -1   21.52    3.65
 -23  -6  -1   16.53    2.81
 -23  -6   1   80.49    5.27
 -23  -6   1   68.54    4.84
 -23   6   1   80.13    6.40
 -23  -6   3   42.64    3.85
 -23  -6   3   43.76    3.86
 -23   6   3   36.83    4.48
 -23  -6   5   37.45    3.64
 -23   6   5   31.37    4.12
 -23  -6   7   49.97    4.07
 -23  -7  -4   10.43    2.71
 -23   7  -4   11.78    3.34
 -23  -7  -2   70.80    5.16
 -23   7  -2   56.09    5.74
 -23  -7   0   68.02    5.05
 -23   7   0   72.29    6.09
 -23  -7   2   87.40    5.46
 -23   7   2   84.51    6.38
 -23  -7   4   75.41    4.98
 -23   7   4   57.03    5.46
 -22   0 -12   89.27    5.97
 -22   0 -12   92.81    8.01
 -22   0 -10   99.98    6.06
 -22   0 -10  107.33    8.34
 -22   0  -8  118.35    6.46
 -22   0  -8  100.66    7.67
 -22   0  -6  238.92    9.30
 -22   0  -6  226.72   11.08
 -22   0  -4  173.69    7.72
 -22   0  -4  196.16    9.66
 -22   0  -2   26.71    3.03
 -22   0  -2   30.56    3.99
 -22   0   0    9.61    2.00
 -22   0   0   15.11    2.91
 -22   0   2   42.66    3.78
 -22   0   2   45.53    4.41
 -22   0   4   90.65    5.52
 -22   0   4   99.49    4.99
 -22   0   6    7.74    2.34
 -22   0   6    4.86    1.77
 -22   0   6    5.01    1.81
 -22   0   8   19.17    2.89
 -22   0  10   84.89    6.07
 -22   0  12   76.06    6.24
 -22   1 -11   56.65    6.55
 -22  -1 -11   70.33    7.07
 -22   1 -11   75.20    5.18
 -22  -1 -11   70.72    5.33
 -22   1  -9   50.01    5.85
 -22  -1  -9   55.25    6.06
 -22   1  -9   56.74    4.42
 -22  -1  -9   53.96    4.55
 -22   1  -7  202.00   10.52
 -22  -1  -7  188.12   10.07
 -22  -1  -7  200.86    8.61
 -22   1  -7  188.17    8.08
 -22  -1  -5  259.34   11.37
 -22   1  -5  240.65   11.29
 -22  -1  -5  238.51    9.44
 -22   1  -5  251.49    9.42
 -22  -1  -3  190.89    9.35
 -22   1  -3  197.59    9.63
 -22  -1  -3  194.01    6.68
 -22   1  -3  187.87    7.99
 -22  -1  -3  185.51    8.02
 -22  -1  -1   37.56    3.53
 -22   1  -1   38.19    3.55
 -22   1  -1   38.03    4.31
 -22  -1  -1   35.72    4.02
 -22  -1   1   58.16    4.84
 -22   1   1   56.58    4.97
 -22  -1   1   56.16    4.23
 -22   1   1   49.85    4.00
 -22  -1   3   35.41    3.52
 -22   1   3   36.93    3.52
 -22  -1   3   35.79    2.78
 -22   1   3   34.65    3.98
 -22  -1   3   39.15    4.02
 -22  -1   5    0.82    1.47
 -22   1   5    1.75    1.53
 -22  -1   5    1.69    1.36
 -22   1   5    1.74    1.72
 -22   1   5    0.88    1.55
 -22  -1   5    0.82    1.69
 -22  -1   7   46.75    4.14
 -22   1   7   57.98    4.95
 -22  -1   7   49.21    4.19
 -22   1   7   57.63    4.50
 -22  -1   9   80.78    5.67
 -22   1   9   88.66    6.02
 -22  -1  11   38.47    4.37
 -22   1  11   37.31    4.43
 -22  -1  13   81.69    6.53
 -22   1  13   95.87    7.09
 -22   2 -12   54.49    4.47
 -22  -2 -12   52.64    4.82
 -22   2 -12   49.55    6.42
 -22  -2 -12   56.36    6.37
 -22  -2 -10   42.23    4.29
 -22   2 -10   48.23    4.12
 -22  -2 -10   55.79    5.85
 -22   2 -10   45.53    5.80
 -22  -2  -8   34.48    3.78
 -22   2  -8   44.92    4.02
 -22  -2  -8   37.52    5.03
 -22   2  -6  158.82    9.31
 -22  -2  -6  167.37    9.15
 -22   2  -6  160.57    7.31
 -22  -2  -6  160.60    7.70
 -22  -2  -4  149.78    8.24
 -22   2  -4  155.48    8.84
 -22   2  -4  159.82    7.23
 -22  -2  -4  165.80    7.56
 -22  -2  -2   92.76    6.24
 -22   2  -2  103.39    6.88
 -22   2  -2  100.23    5.57
 -22  -2  -2   87.75    5.42
 -22   2   0  108.22    6.92
 -22  -2   0  103.65    6.42
 -22   2   0   96.86    5.56
 -22  -2   0  105.19    5.83
 -22   2   2   23.25    2.91
 -22  -2   2   24.56    3.02
 -22  -2   2   23.54    3.29
 -22   2   2   25.82    3.61
 -22  -2   4    3.84    1.46
 -22  -2   4    2.67    1.65
 -22   2   4    5.20    1.86
 -22  -2   4    5.53    2.14
 -22   2   4    7.60    2.40
 -22  -2   6   74.15    4.86
 -22   2   6   56.48    5.07
 -22  -2   6   59.96    4.93
 -22  -2   6   62.19    4.45
 -22  -2   8   25.29    3.30
 -22   2   8   28.89    3.56
 -22   2  10   65.40    5.39
 -22  -2  10   59.49    5.07
 -22   2  12   14.52    3.28
 -22  -2  12   17.11    3.41
 -22  -3 -11   47.79    4.72
 -22   3 -11   53.55    4.24
 -22  -3 -11   42.58    5.49
 -22   3 -11   50.78    6.32
 -22  -3  -9   65.47    6.15
 -22   3  -9   67.50    6.55
 -22  -3  -9   57.96    4.88
 -22   3  -9   61.27    4.52
 -22  -3  -7  107.57    7.32
 -22   3  -7  100.17    7.73
 -22   3  -7  115.43    6.01
 -22  -3  -7  100.96    6.29
 -22   3  -5   74.85    6.47
 -22  -3  -5   80.38    6.11
 -22  -3  -5   89.85    5.67
 -22   3  -5   85.92    5.17
 -22  -3  -3  115.52    6.98
 -22   3  -3  114.34    7.41
 -22   3  -3  114.72    6.05
 -22  -3  -3  108.07    6.19
 -22  -3  -1   60.96    4.90
 -22   3  -1   63.19    5.45
 -22   3  -1   62.28    4.46
 -22  -3  -1   52.87    4.25
 -22  -3   1   46.65    3.88
 -22   3   1   55.21    4.14
 -22  -3   1   43.25    4.10
 -22   3   1   40.79    4.41
 -22   3   3    8.97    2.18
 -22  -3   3    5.95    1.95
 -22   3   3    7.79    2.49
 -22  -3   3    9.09    2.42
 -22  -3   5    0.28    1.43
 -22  -3   5    2.32    1.64
 -22  -3   5    1.90    1.85
 -22   3   5    1.37    2.08
 -22  -3   7    6.18    2.23
 -22  -3   7    8.67    1.97
 -22   3   7    8.92    2.65
 -22  -3   9   41.31    4.26
 -22   3  11   61.60    5.53
 -22  -3  11   47.97    4.96
 -22  -4 -10  110.28    7.91
 -22   4 -10  105.21    8.28
 -22   4 -10  105.78    5.79
 -22  -4  -8  123.21    8.07
 -22   4  -8  132.81    9.14
 -22   4  -8  145.67    6.72
 -22  -4  -8  121.98    7.17
 -22  -4  -6  110.79    7.23
 -22   4  -6  101.44    7.59
 -22   4  -6  111.74    5.87
 -22  -4  -6  112.35    6.56
 -22   4  -4   71.46    6.17
 -22  -4  -4   65.32    5.23
 -22   4  -4   66.05    4.47
 -22  -4  -4   67.36    4.99
 -22   4  -2  111.21    7.37
 -22  -4  -2  112.72    6.50
 -22   4  -2   95.70    5.49
 -22  -4  -2   98.93    5.86
 -22  -4   0   29.60    3.23
 -22   4   0   23.83    2.93
 -22  -4   0   27.99    3.44
 -22   4   0   23.72    3.65
 -22  -4   2    5.68    1.86
 -22  -4   2    4.33    1.94
 -22   4   2    9.42    2.62
 -22  -4   4    2.77    1.59
 -22  -4   4    2.96    1.65
 -22  -4   4    3.93    1.99
 -22   4   4    3.25    2.08
 -22  -4   6    0.32    1.62
 -22  -4   6    0.33    1.74
 -22   4   6    0.47    1.93
 -22  -4   8    5.38    2.36
 -22  -4   8    9.82    2.22
 -22  -4  10   72.48    5.74
 -22  -4  12  120.56    7.81
 -22   5  -9  147.70    9.61
 -22  -5  -9  141.42    8.55
 -22   5  -9  146.71    6.67
 -22   5  -7   80.52    6.79
 -22  -5  -7   81.71    6.18
 -22  -5  -7   59.63    5.03
 -22   5  -7   72.38    4.66
 -22   5  -5   29.33    3.12
 -22  -5  -5   37.54    3.89
 -22  -5  -5   30.31    3.83
 -22   5  -5   31.03    4.58
 -22   5  -3   69.26    5.89
 -22   5  -3   66.60    4.46
 -22  -5  -3   64.57    4.88
 -22   5  -1   76.09    6.11
 -22  -5  -1   71.17    4.97
 -22  -5  -1   80.62    5.20
 -22   5  -1   76.16    4.89
 -22  -5   1   12.29    2.44
 -22  -5   1    9.88    2.29
 -22   5   1   14.95    3.13
 -22  -5   3    0.33    1.33
 -22  -5   3    1.00    1.60
 -22   5   3   -0.94    2.18
 -22  -5   5   -0.60    1.52
 -22  -5   5   -0.65    1.58
 -22   5   5   -0.47    1.94
 -22  -5   7    1.10    1.98
 -22  -5   7    0.64    1.56
 -22  -5   9    5.17    2.43
 -22  -5  11   64.80    5.73
 -22   6  -8   73.70    6.63
 -22  -6  -8   75.97    5.92
 -22  -6  -8   59.83    5.28
 -22   6  -8   65.97    4.36
 -22   6  -6   38.28    3.40
 -22  -6  -6   37.00    4.04
 -22  -6  -6   35.42    4.10
 -22   6  -6   38.58    5.08
 -22  -6  -4   50.36    4.42
 -22   6  -4   45.11    3.75
 -22  -6  -4   43.97    4.18
 -22   6  -4   40.92    5.06
 -22   6  -2  160.23    8.89
 -22  -6  -2  168.56    7.57
 -22  -6  -2  154.75    7.60
 -22  -6   0   77.42    5.00
 -22   6   0   86.08    6.40
 -22  -6   0   83.23    5.35
 -22  -6   2    6.38    1.85
 -22   6   2    4.31    2.47
 -22  -6   2    8.03    2.16
 -22  -6   4   15.53    2.53
 -22   6   4   15.15    3.13
 -22  -6   6   14.37    2.80
 -22  -6   6   10.44    2.18
 -22   6   6   10.58    2.93
 -22  -6   8   21.91    2.81
 -22  -6   8   23.64    3.51
 -22  -7  -7   38.44    4.22
 -22   7  -7   42.48    5.23
 -22  -7  -5   22.28    3.31
 -22   7  -5   21.74    3.96
 -22  -7  -3   28.78    3.44
 -22   7  -3   25.23    4.04
 -22   7  -1   75.52    6.26
 -22  -7  -1   80.42    5.32
 -22   7   1   19.35    3.46
 -22  -7   1   17.94    2.81
 -22   7   3   -1.90    2.16
 -22  -7   3    1.64    1.73
 -22   7   5    7.63    2.78
 -22  -7   5    9.12    2.25
 -22  -7   7   -0.30    1.60
 -22  -7   7    1.61    2.29
 -22  -8  -4    6.91    2.45
 -22   8  -4    6.91    3.06
 -22  -8  -2    8.00    2.32
 -22   8  -2   11.07    3.15
 -22  -8   0    1.07    1.73
 -22   8   0    0.97    2.20
 -22  -8   2    7.00    2.05
 -22   8   2    2.84    2.41
 -22  -8   4    0.31    1.57
 -22   8   4    1.41    2.18
 -21   0 -13    0.39    2.02
 -21   0 -13    4.42    3.63
 -21   0 -11   -0.37    1.66
 -21   0 -11    2.02    3.05
 -21   0  -9    1.78    1.84
 -21   0  -9    1.84    2.68
 -21   0  -7   -0.34    1.61
 -21   0  -7    1.66    2.56
 -21   0  -5    2.30    1.69
 -21   0  -5    0.86    1.29
 -21   0  -5    3.01    2.51
 -21   0  -3   -0.32    1.52
 -21   0  -3    0.35    0.99
 -21   0  -3    2.79    2.07
 -21   0  -1   -1.30    2.04
 -21   0  -1   -0.94    1.17
 -21   0   1    0.41    1.78
 -21   0   1    0.62    1.20
 -21   0   3    0.40    2.02
 -21   0   3    2.22    1.56
 -21   0   3    0.43    1.17
 -21   0   5   -0.40    1.77
 -21   0   5   -0.32    1.45
 -21   0   5   -0.56    1.33
 -21   0   7    2.09    1.93
 -21   0   7    0.34    1.62
 -21   0   9    1.21    2.13
 -21   0  11    1.86    2.16
 -21   0  13   -0.53    2.28
 -21   1 -12    6.17    2.18
 -21  -1 -12    3.17    2.01
 -21   1 -12   10.00    3.68
 -21  -1 -12    0.69    3.25
 -21   1 -10   16.07    2.68
 -21  -1 -10   14.77    2.65
 -21  -1 -10   10.03    3.50
 -21   1 -10   17.65    3.90
 -21  -1  -8    4.69    1.78
 -21   1  -8    3.02    1.55
 -21  -1  -8    0.57    2.28
 -21   1  -8   -1.19    2.79
 -21  -1  -6    5.18    1.95
 -21   1  -6    2.92    1.79
 -21   1  -6    3.64    1.45
 -21  -1  -6    2.57    2.38
 -21   1  -6    4.29    2.39
 -21   1  -4   11.39    2.16
 -21  -1  -4    8.93    2.21
 -21   1  -4    9.95    1.55
 -21  -1  -4   11.33    1.83
 -21  -1  -4   11.70    3.04
 -21   1  -4   13.83    3.06
 -21   1  -2    2.80    1.34
 -21  -1  -2    5.76    1.78
 -21  -1  -2    6.73    1.41
 -21  -1  -2    8.23    2.50
 -21   1  -2    4.61    2.14
 -21   1   0   11.19    2.13
 -21  -1   0   11.93    2.11
 -21  -1   0    8.17    2.36
 -21   1   0   10.88    2.65
 -21  -1   2    9.46    1.49
 -21  -1   2    9.70    2.03
 -21   1   2    9.17    1.98
 -21   1   2    7.54    2.19
 -21  -1   2   12.18    2.72
 -21  -1   4   15.64    2.11
 -21   1   4   16.55    2.25
 -21   1   4   11.00    2.27
 -21  -1   4   19.03    2.57
 -21   1   4   17.83    2.93
 -21  -1   4   19.50    2.89
 -21  -1   6    1.52    1.54
 -21   1   6    3.82    1.64
 -21  -1   6    4.20    1.71
 -21  -1   6    0.79    1.73
 -21   1   6    2.94    2.10
 -21  -1   8   15.78    2.76
 -21   1   8   16.69    2.96
 -21  -1  10   68.54    5.40
 -21   1  10   67.46    5.41
 -21  -1  12    7.94    2.96
 -21   1  12    5.54    2.49
 -21   1  14   -1.70    2.62
 -21  -1  14    1.68    2.77
 -21   2 -13    6.28    2.18
 -21   2 -13   -0.75    3.48
 -21  -2 -13    3.51    3.62
 -21   2 -11   13.55    2.46
 -21   2 -11   11.08    3.52
 -21  -2 -11   10.27    3.58
 -21   2  -9    4.26    1.78
 -21  -2  -9    2.30    1.83
 -21  -2  -9    2.90    2.44
 -21   2  -9    2.52    2.54
 -21  -2  -7    3.28    1.63
 -21   2  -7    1.59    1.47
 -21  -2  -7    6.81    2.58
 -21   2  -7    2.87    2.70
 -21   2  -5   -0.31    1.44
 -21  -2  -5    3.13    1.66
 -21   2  -5   -1.05    2.25
 -21  -2  -5    4.71    2.33
 -21  -2  -3   14.96    2.44
 -21   2  -3   18.15    2.56
 -21   2  -3   17.52    3.19
 -21  -2  -3   11.73    2.80
 -21   2  -1    3.71    1.55
 -21  -2  -1    3.85    1.72
 -21  -2  -1    2.83    1.90
 -21   2  -1    5.49    2.48
 -21   2   1   48.15    3.87
 -21  -2   1   55.60    4.07
 -21   2   1   57.71    4.97
 -21  -2   1   47.96    4.37
 -21  -2   3    9.30    1.71
 -21  -2   3    7.19    2.02
 -21   2   3   10.00    2.00
 -21  -2   3   10.86    2.39
 -21   2   3    9.83    2.38
 -21  -2   5    6.26    1.75
 -21  -2   5    5.06    1.76
 -21   2   5    6.82    2.29
 -21  -2   5    5.64    2.02
 -21  -2   7    3.02    1.73
 -21   2   7    5.05    1.99
 -21  -2   7    4.50    1.56
 -21   2   7    3.07    2.03
 -21   2   9   62.24    5.10
 -21  -2   9   77.68    5.46
 -21   2  11    3.37    2.15
 -21  -2  11    3.73    2.30
 -21  -2  13    1.06    2.33
 -21   2  13   -1.63    2.43
 -21   3 -12    7.76    2.26
 -21   3 -12   13.07    4.23
 -21  -3 -12   11.69    3.70
 -21   3 -10    6.96    1.91
 -21   3 -10   12.66    3.58
 -21  -3 -10   14.72    3.82
 -21  -3  -8    0.39    1.62
 -21   3  -8   -0.93    1.62
 -21   3  -8    1.21    2.50
 -21  -3  -8    2.65    2.36
 -21   3  -6    0.91    1.39
 -21  -3  -6    1.10    1.67
 -21   3  -6    0.56    2.29
 -21  -3  -6   -0.48    2.08
 -21  -3  -4   94.05    6.10
 -21   3  -4   88.57    6.51
 -21   3  -4   70.69    4.60
 -21  -3  -4   73.22    4.87
 -21  -3  -2   56.68    4.84
 -21   3  -2   66.04    5.55
 -21   3  -2   57.85    4.22
 -21  -3  -2   63.61    4.51
 -21  -3   0   12.53    2.33
 -21   3   0    9.06    2.05
 -21  -3   0    8.97    2.28
 -21   3   0   11.85    2.66
 -21  -3   2   68.43    4.51
 -21   3   2   58.72    4.33
 -21  -3   2   64.59    3.39
 -21   3   2   72.29    5.45
 -21  -3   2   65.14    4.77
 -21  -3   4    8.06    1.72
 -21  -3   4   11.54    2.11
 -21   3   4    4.77    2.11
 -21  -3   4    8.92    2.32
 -21  -3   6   14.51    2.53
 -21  -3   6   18.55    2.50
 -21   3   6   15.38    2.81
 -21  -3   8   66.41    4.93
 -21  -3   8   63.00    4.47
 -21   3  10   26.49    3.89
 -21  -3  10   24.99    3.62
 -21   3  12    3.14    2.62
 -21  -3  12   -1.51    2.33
 -21   4 -11   45.88    3.90
 -21  -4 -11   60.74    6.11
 -21   4 -11   48.07    6.07
 -21   4  -9   27.37    3.04
 -21   4  -9   19.83    4.38
 -21  -4  -9   27.76    4.20
 -21  -4  -7    3.10    2.05
 -21   4  -7    2.96    1.71
 -21   4  -7    0.58    2.79
 -21  -4  -7    2.86    2.38
 -21  -4  -5    6.98    2.00
 -21   4  -5    6.53    1.90
 -21  -4  -5    9.45    2.69
 -21   4  -5   11.31    3.14
 -21  -4  -3   47.77    4.38
 -21   4  -3   55.71    5.14
 -21   4  -3   56.43    4.06
 -21  -4  -3   48.83    4.17
 -21  -4  -1    1.66    1.46
 -21   4  -1    2.16    1.47
 -21   4  -1    1.89    2.11
 -21  -4  -1    0.36    1.62
 -21   4   1   35.96    3.44
 -21  -4   1   38.10    3.46
 -21   4   1   30.80    3.88
 -21  -4   1   44.58    3.85
 -21  -4   3    4.42    1.51
 -21  -4   3    2.81    1.65
 -21  -4   3    4.39    1.90
 -21   4   3    4.88    2.09
 -21  -4   5   -0.57    1.50
 -21  -4   5    0.93    1.28
 -21   4   5   -0.89    1.98
 -21  -4   5   -0.34    1.64
 -21  -4   7   15.10    2.67
 -21  -4   7   12.38    2.31
 -21  -4   9   49.87    4.72
 -21  -4  11    4.81    2.37
 -21  -4  13    1.63    2.56
 -21  -5 -10   81.87    6.77
 -21   5 -10   73.89    7.24
 -21   5 -10   75.68    4.61
 -21   5  -8   27.56    2.98
 -21  -5  -8   33.31    4.20
 -21   5  -8   28.58    4.70
 -21   5  -6    9.52    2.12
 -21  -5  -6    8.16    2.09
 -21  -5  -6    8.48    2.85
 -21   5  -6    8.96    2.97
 -21  -5  -4    0.73    1.37
 -21   5  -4   -0.29    1.54
 -21   5  -4   -1.57    2.33
 -21  -5  -4    0.38    1.89
 -21  -5  -2    0.35    1.64
 -21   5  -2    4.24    1.70
 -21  -5  -2    2.46    1.78
 -21   5  -2    2.93    2.22
 -21  -5   0    7.61    1.87
 -21   5   0    5.14    2.38
 -21  -5   0    7.90    2.23
 -21  -5   2   14.90    2.28
 -21  -5   2   14.62    2.44
 -21   5   2   17.20    3.19
 -21  -5   4   -0.54    1.45
 -21  -5   4    1.54    1.50
 -21  -5   4    2.23    1.66
 -21   5   4    4.92    2.21
 -21  -5   6   10.03    2.35
 -21  -5   6    8.54    2.05
 -21   5   6   10.44    2.71
 -21  -5   8   37.11    3.34
 -21  -5   8   27.09    3.58
 -21  -5  10  115.68    7.20
 -21  -5  12   21.55    3.74
 -21   6  -9   13.85    3.68
 -21  -6  -9   18.10    3.48
 -21   6  -7   32.59    3.03
 -21   6  -7   27.95    4.27
 -21  -6  -7   27.32    3.76
 -21   6  -5    0.28    1.37
 -21  -6  -5   -0.39    1.63
 -21  -6  -5    0.37    1.63
 -21   6  -5    1.08    2.37
 -21   6  -3    3.23    1.71
 -21  -6  -3    3.28    1.77
 -21   6  -3    1.51    2.25
 -21  -6  -3    3.35    1.97
 -21  -6  -1    4.13    2.00
 -21   6  -1    2.39    2.43
 -21  -6  -1    2.78    1.82
 -21  -6   1    0.98    1.51
 -21  -6   1    1.47    1.66
 -21   6   1    2.31    2.31
 -21  -6   3   48.66    3.86
 -21  -6   3   42.91    3.54
 -21  -6   5   51.45    4.18
 -21  -6   5   47.78    3.77
 -21   6   5   53.95    5.00
 -21  -6   7   50.78    3.87
 -21  -6   7   46.56    4.39
 -21  -6   9   97.17    6.63
 -21   7  -8   21.43    4.11
 -21  -7  -6   17.97    3.06
 -21   7  -6   32.24    4.72
 -21  -7  -4    3.07    2.03
 -21   7  -4    0.52    2.40
 -21  -7  -2   -0.36    1.83
 -21   7  -2    1.47    2.30
 -21  -7   0   -0.34    1.74
 -21   7   0    3.28    2.42
 -21  -7   2   30.29    3.14
 -21   7   2   26.88    3.82
 -21  -7   4   99.44    5.49
 -21   7   4  102.85    6.66
 -21  -7   6  129.19    6.17
 -21  -7   6  113.48    6.60
 -21  -7   8   24.16    2.87
 -21  -7   8   28.36    3.81
 -21  -8  -5   11.72    2.74
 -21   8  -5   10.49    3.09
 -21  -8  -3   -0.38    1.78
 -21   8  -3   -0.99    2.17
 -21  -8  -1    7.41    2.17
 -21   8  -1    4.24    2.43
 -21  -8   1    0.33    1.47
 -21   8   1   -1.83    2.32
 -21  -8   3   37.25    3.53
 -21   8   3   42.62    4.48
 -21  -8   5  113.05    5.79
 -21  -8   7   77.27    5.88
 -21   9   0    3.62    2.27
 -21  -9   0    0.34    1.65
 -21   9   2    3.10    2.22
 -21  -9   2    0.94    1.57
 -20   0 -14   30.72    5.21
 -20   0 -14   28.14    3.58
 -20   0 -12   13.05    3.73
 -20   0 -12    8.74    2.15
 -20   0 -10    3.12    2.93
 -20   0 -10    3.13    1.86
 -20   0  -8   12.95    3.21
 -20   0  -8   10.59    2.12
 -20   0  -6   77.57    6.07
 -20   0  -6   74.36    4.71
 -20   0  -4  105.91    4.58
 -20   0  -4   99.60    6.61
 -20   0  -4  117.05    5.78
 -20   0  -2  104.44    4.12
 -20   0  -2  103.24    6.37
 -20   0  -2  101.54    5.42
 -20   0   0   50.81    4.46
 -20   0   0   61.77    4.10
 -20   0   2  286.86    8.29
 -20   0   2  306.36   11.06
 -20   0   2  315.42   10.08
 -20   0   4  335.06   10.12
 -20   0   4  342.02   11.92
 -20   0   4  367.46   11.14
 -20   0   6  116.11    5.90
 -20   0   6  133.14    6.94
 -20   0   6  119.45    6.01
 -20   0   8   48.12    4.19
 -20   0  10  133.56    7.45
 -20   0  12   57.95    5.33
 -20   0  14   48.80    5.41
 -20   1 -13   21.10    4.70
 -20  -1 -13   33.11    5.26
 -20   1 -13   30.80    3.39
 -20  -1 -11   10.23    3.65
 -20   1 -11    9.98    3.71
 -20   1 -11   10.88    2.33
 -20   1  -9    3.01    2.48
 -20  -1  -9   -0.58    2.28
 -20   1  -9    1.30    1.43
 -20  -1  -9    0.35    1.48
 -20   1  -7   35.96    4.52
 -20  -1  -7   33.24    4.29
 -20   1  -7   32.79    3.20
 -20  -1  -7   33.46    3.34
 -20   1  -5  136.60    5.24
 -20   1  -5  114.77    7.37
 -20  -1  -5  124.83    7.44
 -20   1  -5  140.02    6.37
 -20  -1  -5  126.13    6.27
 -20  -1  -3  137.69    5.41
 -20   1  -3  152.46    4.97
 -20  -1  -3  138.36    7.51
 -20   1  -3  135.51    7.59
 -20   1  -3  156.92    6.69
 -20  -1  -3  129.74    6.27
 -20   1  -1  187.32    8.69
 -20  -1  -1  177.67    8.29
 -20  -1  -1  174.91    7.15
 -20   1  -1  162.18    6.89
 -20  -1   1  211.78    8.02
 -20   1   1  220.67    8.11
 -20   1   1  215.03    9.24
 -20  -1   1  203.60    8.75
 -20  -1   1  203.32    6.03
 -20  -1   3  439.56   12.48
 -20   1   3  419.59   12.39
 -20   1   3  438.17   13.76
 -20  -1   3  397.41   13.05
 -20  -1   3  397.24   10.78
 -20  -1   5  186.52    7.51
 -20   1   5  183.16    7.65
 -20   1   5  187.42    8.53
 -20  -1   5  203.93    8.55
 -20   1   5  194.62    7.48
 -20  -1   5  177.08    7.12
 -20  -1   7   40.94    3.53
 -20   1   7   41.10    4.12
 -20  -1   7   46.19    3.96
 -20   1   7   39.77    3.65
 -20  -1   9   73.92    5.28
 -20   1   9   66.42    5.11
 -20   1  11   72.98    5.81
 -20  -1  11   84.30    6.02
 -20   1  13   10.54    3.07
 -20  -1  13    6.79    2.62
 -20   1  15   62.96    6.16
 -20  -1  15   50.35    5.59
 -20   2 -14   24.79    3.12
 -20   2 -14   23.01    5.08
 -20  -2 -14   36.77    5.56
 -20   2 -12    0.66    1.81
 -20  -2 -12   -0.66    3.10
 -20   2 -12    4.92    3.25
 -20   2 -10    6.66    1.91
 -20  -2 -10    5.92    3.26
 -20   2 -10    2.56    2.75
 -20   2  -8    0.92    1.49
 -20  -2  -8    3.55    1.73
 -20  -2  -8    1.60    2.24
 -20   2  -8    2.32    2.28
 -20  -2  -6   30.34    3.20
 -20   2  -6   32.32    3.15
 -20  -2  -6   33.36    4.06
 -20   2  -6   25.85    4.00
 -20   2  -6   24.77    2.31
 -20  -2  -4  123.04    6.14
 -20   2  -4  129.01    5.91
 -20   2  -4  115.20    4.34
 -20   2  -4  122.62    7.40
 -20  -2  -4  107.61    6.65
 -20   2  -2  146.34    7.90
 -20  -2  -2  142.41    7.36
 -20  -2  -2  146.38    5.69
 -20  -2  -2  152.14    6.71
 -20   2  -2  147.31    6.51
 -20  -2   0  217.55    8.99
 -20   2   0  222.14    9.59
 -20   2   0  213.76    8.10
 -20  -2   0  201.16    7.93
 -20   2   2  476.66   14.89
 -20  -2   2  470.85   14.14
 -20  -2   2  469.12   11.36
 -20   2   2  471.28   13.42
 -20  -2   2  455.14   13.13
 -20   2   4  308.59   11.33
 -20  -2   4  296.86   10.58
 -20  -2   4  297.82    9.16
 -20  -2   4  303.20    9.97
 -20   2   4  295.97   10.10
 -20   2   6  122.57    6.90
 -20  -2   6  134.42    6.84
 -20   2   6  120.80    6.19
 -20  -2   6  124.51    6.11
 -20  -2   6  137.82    6.28
 -20   2   8   41.93    4.05
 -20  -2   8   47.11    4.14
 -20  -2  10   73.45    5.49
 -20   2  10   86.27    6.05
 -20  -2  12   15.25    3.14
 -20   2  12   12.65    3.08
 -20   2  14    0.57    2.48
 -20  -2  14    1.11    2.49
 -20   3 -13   16.24    4.40
 -20  -3 -13   11.37    4.22
 -20   3 -13    9.37    2.17
 -20   3 -11    3.39    3.19
 -20  -3 -11    1.81    2.89
 -20   3 -11   -0.30    1.59
 -20   3  -9    0.62    2.48
 -20  -3  -9    1.09    2.29
 -20   3  -9    1.78    1.40
 -20  -3  -7    9.70    2.80
 -20   3  -7    7.28    2.72
 -20  -3  -7    9.67    2.33
 -20   3  -7   10.74    2.03
 -20  -3  -5   67.93    5.40
 -20   3  -5   71.28    5.92
 -20   3  -5   76.88    4.55
 -20  -3  -5   78.57    5.04
 -20   3  -3  117.48    7.10
 -20  -3  -3   96.15    6.01
 -20  -3  -3   99.92    5.56
 -20   3  -3  100.19    5.25
 -20  -3  -1  195.72    8.43
 -20   3  -1  180.58    8.83
 -20   3  -1  193.07    7.57
 -20  -3  -1  189.36    7.67
 -20   3   1  230.63    9.78
 -20  -3   1  231.28    8.99
 -20  -3   1  219.50    8.30
 -20   3   1  230.95    8.52
 -20  -3   1  215.27    6.31
 -20   3   3  363.32   11.27
 -20  -3   3  340.41   10.92
 -20  -3   3  341.08    9.72
 -20   3   3  349.94   12.43
 -20  -3   3  368.87   11.77
 -20  -3   5  183.55    7.40
 -20  -3   5  178.59    7.09
 -20  -3   5  172.50    7.71
 -20   3   5  193.82    8.73
 -20  -3   7  148.43    6.58
 -20  -3   7  146.64    7.01
 -20   3   7  148.74    7.82
 -20  -3   9   82.99    5.72
 -20   3   9   94.85    6.20
 -20   3  11   10.25    2.88
 -20  -3  11    8.39    2.83
 -20   3  13    4.38    2.86
 -20  -3  13    5.31    2.70
 -20   4 -12   11.37    3.67
 -20  -4 -12    7.35    3.46
 -20   4 -12   14.62    2.41
 -20   4 -10    5.86    3.11
 -20  -4 -10    0.55    2.75
 -20   4 -10    2.55    1.69
 -20   4  -8   11.23    3.33
 -20  -4  -8   17.13    3.50
 -20   4  -8    8.68    2.14
 -20  -4  -6   63.56    4.70
 -20   4  -6   54.24    3.93
 -20   4  -6   54.71    5.54
 -20  -4  -6   66.72    5.28
 -20   4  -4   72.78    4.41
 -20  -4  -4   75.65    4.94
 -20   4  -4   73.13    5.90
 -20  -4  -4   80.67    5.48
 -20  -4  -2  223.62    8.69
 -20   4  -2  237.72    8.46
 -20  -4  -2  221.16    8.94
 -20   4  -2  218.27    9.97
 -20  -4   0  152.98    6.81
 -20   4   0  156.72    6.80
 -20  -4   0  160.31    7.20
 -20   4   0  133.73    7.55
 -20  -4   2   94.44    5.16
 -20  -4   2  103.52    4.43
 -20   4   2  101.59    6.26
 -20  -4   2   99.00    5.57
 -20  -4   4   94.41    5.15
 -20  -4   4   91.45    4.79
 -20  -4   4   92.60    5.32
 -20   4   4  101.60    6.34
 -20  -4   6  217.38    8.12
 -20  -4   6  213.09    8.32
 -20   4   6  216.44    9.61
 -20  -4   8  143.77    7.30
 -20  -4   8  146.01    6.49
 -20  -4  10   25.82    3.59
 -20  -4  12    5.10    2.48
 -20   4  12    3.74    2.71
 -20  -5 -11    1.10    2.72
 -20   5 -11    1.35    3.12
 -20   5  -9    3.09    2.91
 -20  -5  -9    5.87    2.82
 -20   5  -9    2.13    1.57
 -20   5  -7    5.07    2.65
 -20  -5  -7   10.79    2.92
 -20   5  -7   11.02    2.04
 -20  -5  -5   18.52    2.98
 -20   5  -5   16.53    3.34
 -20   5  -5   19.74    2.42
 -20  -5  -5   19.40    2.88
 -20  -5  -3   76.94    4.96
 -20   5  -3   78.86    4.58
 -20  -5  -3   71.40    4.88
 -20   5  -3   78.73    6.09
 -20  -5  -1  181.25    7.70
 -20   5  -1  189.29    7.43
 -20  -5  -1  183.62    7.70
 -20   5  -1  175.74    8.80
 -20  -5   1   84.32    4.91
 -20   5   1   76.88    5.69
 -20  -5   1   82.26    4.93
 -20  -5   3   39.04    3.05
 -20  -5   3   31.23    3.14
 -20  -5   3   41.21    3.45
 -20   5   3   33.23    3.76
 -20  -5   5  108.14    5.52
 -20  -5   5  104.40    5.68
 -20   5   5  115.29    6.86
 -20  -5   7  142.28    7.26
 -20  -5   7  171.28    6.94
 -20  -5   9   60.52    5.18
 -20  -5  11   -0.49    2.36
 -20  -5  13    2.22    2.70
 -20  -6 -10    0.97    2.66
 -20   6 -10   -2.55    3.00
 -20   6  -8    0.58    2.60
 -20  -6  -8    3.82    2.16
 -20   6  -8    3.30    1.54
 -20  -6  -6    4.89    2.12
 -20   6  -6    4.30    2.70
 -20   6  -6    3.40    1.56
 -20   6  -4   21.44    3.62
 -20  -6  -4   19.11    2.88
 -20  -6  -4   24.01    3.00
 -20   6  -4   17.62    2.35
 -20  -6  -2  139.90    6.80
 -20  -6  -2  142.21    6.58
 -20   6  -2  149.53    8.16
 -20  -6   0  189.88    7.86
 -20   6   0  201.28    9.29
 -20  -6   0  195.87    7.60
 -20  -6   2   81.92    4.89
 -20  -6   2   81.14    4.76
 -20  -6   4   48.51    3.67
 -20  -6   4   41.79    3.63
 -20   6   4   52.42    4.72
 -20  -6   6   96.54    5.27
 -20  -6   6  105.78    6.16
 -20  -6   8   46.24    4.65
 -20  -6   8   53.21    3.80
 -20  -6  10    4.30    2.63
 -20  -6  12    8.10    2.97
 -20   7  -9    1.80    2.77
 -20   7  -7    8.87    2.90
 -20   7  -5    4.64    2.54
 -20  -7  -5    1.52    1.66
 -20   7  -3   22.08    3.63
 -20  -7  -3   34.12    3.46
 -20  -7  -1  117.39    6.18
 -20   7  -1  126.92    7.42
 -20  -7   1   79.15    4.99
 -20   7   1   79.69    5.81
 -20  -7   3   68.71    4.39
 -20  -7   3   70.60    4.53
 -20   7   3   70.96    5.46
 -20  -7   5   66.49    4.30
 -20  -7   5   58.00    4.58
 -20   7   5   60.23    5.12
 -20  -7   7   94.52    6.28
 -20  -7   7   98.54    5.10
 -20  -7   9   16.42    3.23
 -20   8  -8    4.51    2.86
 -20   8  -6   27.73    4.24
 -20   8  -4   33.18    4.16
 -20  -8  -4   29.63    3.40
 -20   8  -2   49.26    4.81
 -20  -8  -2   46.83    4.03
 -20   8   0   63.62    5.29
 -20  -8   0   53.88    4.15
 -20  -8   2   23.56    2.84
 -20   8   2   25.36    3.77
 -20  -8   4   42.91    3.59
 -20  -8   4   45.38    4.12
 -20   8   4   46.71    4.61
 -20  -8   6   44.51    4.32
 -20  -8   6   43.61    3.50
 -20  -8   8   72.20    5.93
 -20   9  -5   27.83    4.13
 -20  -9  -5   18.95    3.07
 -20   9  -3   43.77    4.61
 -20  -9  -3   38.53    3.88
 -20   9  -1   43.58    4.59
 -20  -9  -1   46.79    3.94
 -20  -9   1   27.17    3.14
 -20   9   1   30.60    3.84
 -20  -9   3   13.21    2.29
 -20   9   3   14.33    2.93
 -20  -9   5   22.13    3.46
 -19   0 -15   -0.76    3.08
 -19   0 -13   -2.10    3.34
 -19   0 -11   -0.63    2.56
 -19   0 -11    0.68    1.62
 -19   0  -9   -1.14    2.73
 -19   0  -9    1.93    1.61
 -19   0  -7    0.51    2.28
 -19   0  -7   -0.31    1.31
 -19   0  -5    1.84    2.05
 -19   0  -5    0.21    1.19
 -19   0  -5    0.58    1.09
 -19   0  -3    0.42    1.72
 -19   0  -3   -0.51    0.97
 -19   0  -3    0.85    1.28
 -19   0  -1    1.55    1.77
 -19   0  -1    0.41    0.75
 -19   0  -1    0.28    1.08
 -19   0   1    0.27    1.11
 -19   0   1    2.58    1.95
 -19   0   3    1.68    1.25
 -19   0   3    0.84    1.21
 -19   0   3   -0.36    1.66
 -19   0   5    0.29    1.08
 -19   0   5    0.53    1.32
 -19   0   5   -0.36    1.42
 -19   0   7   -0.65    1.80
 -19   0   7    1.13    1.61
 -19   0   9   -0.39    1.67
 -19   0  11   -0.45    2.12
 -19   0  13   -0.51    2.34
 -19   0  15    1.16    2.38
 -19   1 -14    4.16    2.00
 -19  -1 -14    2.16    2.96
 -19   1 -14    5.94    3.83
 -19   1 -12    0.66    1.61
 -19  -1 -12    1.31    2.81
 -19   1 -12    2.71    3.13
 -19   1 -10    2.21    1.63
 -19  -1 -10   -1.18    2.63
 -19   1 -10    1.22    2.83
 -19  -1  -8    1.63    1.37
 -19   1  -8    4.22    1.55
 -19   1  -8    1.66    2.32
 -19  -1  -8   -1.06    2.32
 -19   1  -6   25.09    2.75
 -19  -1  -6   29.91    3.04
 -19   1  -6   36.12    2.74
 -19   1  -6   28.22    4.00
 -19  -1  -6   27.00    3.74
 -19  -1  -4   45.67    3.61
 -19   1  -4   44.19    3.45
 -19   1  -4   44.20    2.72
 -19  -1  -4   43.77    3.08
 -19   1  -4   48.20    4.49
 -19  -1  -4   45.61    4.39
 -19   1  -2    5.37    2.07
 -19  -1  -2    2.33    1.86
 -19  -1  -2    2.69    1.10
 -19   1  -2    3.93    0.96
 -19  -1  -2    1.70    1.31
 -19   1  -2    3.28    1.41
 -19   1   0    4.64    1.47
 -19  -1   0    5.81    1.54
 -19  -1   0    2.54    1.59
 -19   1   0    5.05    1.97
 -19   1   2    0.28    1.29
 -19  -1   2    3.31    1.42
 -19  -1   2    3.29    1.12
 -19  -1   2    3.85    2.02
 -19  -1   4    1.40    1.34
 -19   1   4   -0.29    1.42
 -19   1   4    1.50    1.34
 -19  -1   4    1.40    1.30
 -19  -1   4   -0.35    1.88
 -19   1   4    0.74    1.65
 -19  -1   6    2.88    1.40
 -19  -1   6    3.52    1.71
 -19   1   6    3.07    1.58
 -19  -1   6    4.26    1.80
 -19   1   6    4.15    1.83
 -19   1   8    1.09    1.83
 -19  -1   8    4.26    1.93
 -19   1  10    0.43    1.93
 -19  -1  10    2.09    2.27
 -19   1  12    0.49    2.33
 -19  -1  12    2.89    2.34
 -19   1  14    2.20    2.32
 -19  -1  14    0.55    2.57
 -19   2 -15    2.32    1.75
 -19   2 -15   -0.78    3.55
 -19  -2 -15    0.74    3.70
 -19   2 -13   15.69    2.55
 -19   2 -13   14.33    4.32
 -19  -2 -13   18.82    4.21
 -19   2 -11    1.54    1.77
 -19   2 -11    1.31    2.69
 -19  -2 -11   -0.61    3.04
 -19   2  -9    2.36    1.48
 -19   2  -9   -0.59    2.49
 -19  -2  -9    2.72    2.38
 -19   2  -7    2.84    1.27
 -19  -2  -7    4.92    1.62
 -19   2  -7    4.66    1.54
 -19  -2  -7    4.37    2.47
 -19   2  -7    3.19    2.42
 -19  -2  -5   32.28    3.14
 -19   2  -5   28.66    2.84
 -19   2  -5   35.06    4.16
 -19   2  -5   34.46    2.46
 -19  -2  -5   38.83    4.11
 -19  -2  -3   -0.78    1.57
 -19   2  -3    0.88    1.72
 -19  -2  -3   -0.22    1.16
 -19   2  -3    0.63    0.72
 -19  -2  -3    0.89    1.19
 -19   2  -3    0.27    1.16
 -19  -2  -1    1.42    1.22
 -19   2  -1    0.54    1.14
 -19  -2  -1    0.36    1.66
 -19   2  -1    1.23    1.69
 -19   2   1   -1.11    1.22
 -19  -2   1    0.28    1.33
 -19  -2   1    0.56    0.91
 -19  -2   1    0.34    1.49
 -19   2   1    1.56    1.64
 -19   2   3   18.91    2.42
 -19  -2   3   15.15    2.20
 -19  -2   3   14.46    1.95
 -19  -2   3   19.26    2.69
 -19   2   3   20.60    2.93
 -19  -2   5   22.39    2.57
 -19  -2   5   24.53    3.06
 -19   2   5   29.79    2.99
 -19  -2   5   28.78    2.87
 -19   2   5   29.04    3.34
 -19  -2   7    1.72    1.41
 -19   2   7    2.78    1.72
 -19  -2   7    4.23    1.98
 -19   2   7    5.15    2.10
 -19   2   9    6.91    2.42
 -19  -2   9    8.93    2.41
 -19  -2  11    0.45    2.09
 -19   2  11    2.80    2.19
 -19   2  13    8.44    2.90
 -19  -2  13    7.76    2.88
 -19  -2  15   11.03    3.20
 -19   2  15    7.05    3.03
 -19   3 -14   11.19    2.25
 -19   3 -14    5.27    3.42
 -19  -3 -14   10.31    3.87
 -19   3 -12   15.00    2.39
 -19   3 -12   13.10    4.07
 -19   3 -10    0.57    1.49
 -19   3 -10    1.25    2.64
 -19  -3 -10    1.11    2.39
 -19   3  -8    3.04    1.52
 -19  -3  -8   -0.99    2.26
 -19   3  -8    0.57    2.33
 -19   3  -6   16.47    2.23
 -19  -3  -6   15.85    2.42
 -19   3  -6   16.13    1.93
 -19   3  -6   16.83    3.29
 -19  -3  -6   15.37    2.83
 -19   3  -4   73.20    4.29
 -19  -3  -4   73.84    4.51
 -19   3  -4   65.65    3.00
 -19   3  -4   58.69    5.14
 -19  -3  -4   68.31    5.00
 -19   3  -2   67.44    5.24
 -19  -3  -2   74.39    4.99
 -19  -3  -2   71.20    4.48
 -19   3  -2   70.27    4.26
 -19   3   0   20.67    2.43
 -19  -3   0   23.21    2.87
 -19   3   0   20.40    3.07
 -19  -3   0   18.13    1.51
 -19  -3   2   66.22    4.16
 -19   3   2   67.57    4.26
 -19  -3   2   58.52    4.31
 -19   3   2   67.60    4.99
 -19  -3   2   65.28    3.37
 -19  -3   4   33.26    3.12
 -19   3   4   42.00    4.02
 -19  -3   4   42.87    3.67
 -19  -3   4   44.54    3.29
 -19  -3   6    0.84    1.27
 -19   3   6    0.79    1.73
 -19  -3   6    1.51    1.66
 -19  -3   8  111.60    5.56
 -19   3   8  124.48    6.83
 -19  -3   8  125.71    6.58
 -19   3  10   49.02    4.75
 -19  -3  10   45.79    4.44
 -19   3  12   -1.53    2.23
 -19  -3  12    0.49    2.11
 -19  -3  14   -1.11    2.53
 -19   3  14    5.11    2.58
 -19   4 -13   17.35    4.44
 -19   4 -13   14.28    2.39
 -19   4 -11    2.64    3.00
 -19  -4 -11    7.37    3.08
 -19   4 -11    9.18    1.98
 -19   4  -9   25.21    4.36
 -19  -4  -9   26.73    3.89
 -19   4  -9   19.10    2.43
 -19   4  -7   13.51    3.29
 -19  -4  -7   16.49    3.21
 -19   4  -7   13.62    2.08
 -19  -4  -5   87.34    5.18
 -19   4  -5   74.57    4.38
 -19   4  -5   88.35    6.35
 -19  -4  -5   80.65    5.60
 -19   4  -3   44.64    3.36
 -19  -4  -3   47.75    3.75
 -19  -4  -3   40.29    3.78
 -19   4  -3   44.07    4.43
 -19  -4  -1   45.37    3.58
 -19   4  -1   35.45    3.14
 -19  -4  -1   49.70    3.89
 -19   4  -1   41.24    4.18
 -19   4   1    5.37    1.56
 -19  -4   1    4.26    1.54
 -19   4   1    4.07    1.82
 -19  -4   1    3.98    1.60
 -19  -4   1    6.26    1.28
 -19   4   3   30.19    3.56
 -19  -4   3   27.03    2.79
 -19  -4   3   26.55    2.90
 -19  -4   3   30.44    2.65
 -19  -4   5   36.35    3.18
 -19   4   5   36.63    3.82
 -19  -4   5   36.99    3.38
 -19  -4   5   33.35    3.17
 -19  -4   7    5.22    1.67
 -19  -4   7    4.16    2.04
 -19  -4   9    9.82    2.68
 -19  -4  11    3.31    2.54
 -19   4  11    3.97    2.37
 -19  -4  13   -1.61    2.48
 -19   4  13    4.42    2.60
 -19  -5 -12   10.29    3.58
 -19   5 -12    8.96    3.60
 -19   5 -10   18.88    4.13
 -19  -5 -10   14.20    3.44
 -19   5 -10   19.97    2.50
 -19   5  -8   69.01    6.31
 -19  -5  -8   61.08    5.34
 -19   5  -8   64.69    4.02
 -19  -5  -6   92.80    5.97
 -19   5  -6  100.18    7.07
 -19   5  -6   91.99    4.80
 -19   5  -4   87.45    6.29
 -19  -5  -4   82.96    5.34
 -19   5  -4   93.32    4.80
 -19  -5  -4   98.05    5.53
 -19  -5  -2   36.98    3.51
 -19  -5  -2   41.14    3.52
 -19   5  -2   43.36    3.33
 -19   5  -2   34.60    4.02
 -19   5   0   14.80    2.30
 -19  -5   0   16.52    2.43
 -19  -5   0   19.48    2.45
 -19   5   0   13.45    2.69
 -19  -5   2    1.69    1.21
 -19  -5   2    1.95    1.48
 -19   5   2    1.22    1.84
 -19  -5   2    0.21    1.28
 -19  -5   4    9.54    1.84
 -19  -5   4   13.23    2.24
 -19   5   4   11.69    2.55
 -19  -5   4   12.28    2.27
 -19  -5   6   32.93    3.00
 -19   5   6   36.10    3.95
 -19  -5   6   30.00    3.43
 -19  -5   8    1.88    1.38
 -19  -5   8   -1.18    2.06
 -19  -5  10   -3.66    2.49
 -19  -5  12   11.45    3.14
 -19   6 -11   16.91    4.22
 -19  -6 -11   12.64    3.23
 -19   6  -9   33.67    4.77
 -19  -6  -9   36.71    4.39
 -19  -6  -7   44.75    4.30
 -19   6  -7   36.05    4.46
 -19   6  -7   41.10    3.21
 -19   6  -5   81.22    4.41
 -19  -6  -5   75.03    5.03
 -19   6  -5   74.32    5.92
 -19   6  -3   68.62    4.10
 -19  -6  -3   55.09    4.23
 -19  -6  -3   57.26    4.05
 -19   6  -3   54.33    5.04
 -19  -6  -1   79.93    4.86
 -19   6  -1   76.00    5.64
 -19  -6  -1   84.08    4.73
 -19  -6   1   43.19    3.47
 -19  -6   1   43.95    3.35
 -19   6   1   37.71    4.02
 -19  -6   1   37.94    2.87
 -19  -6   3   20.23    2.54
 -19   6   3   19.16    3.19
 -19  -6   3   18.20    2.48
 -19  -6   3   19.53    2.42
 -19  -6   5    6.69    1.72
 -19   6   5    5.72    2.22
 -19  -6   5    4.90    1.90
 -19  -6   7   -0.26    1.44
 -19  -6   7   -1.16    2.17
 -19  -6   9    5.80    2.63
 -19  -6  11   35.47    4.48
 -19   7 -10   29.30    4.54
 -19   7  -8   26.00    3.97
 -19   7  -6   11.77    2.99
 -19  -7  -4   17.83    2.69
 -19   7  -4   13.26    3.03
 -19  -7  -4   12.98    2.51
 -19  -7  -2   74.15    4.85
 -19   7  -2   74.48    5.68
 -19  -7   0  133.34    6.31
 -19   7   0  121.43    7.00
 -19  -7   2   52.51    3.80
 -19   7   2   54.17    4.67
 -19  -7   2   55.62    3.91
 -19  -7   4    7.28    1.84
 -19   7   4   11.84    2.83
 -19  -7   4    5.17    2.23
 -19  -7   6    6.47    1.79
 -19  -7   6    1.14    2.22
 -19  -7   8    0.25    1.35
 -19  -7   8   -0.88    2.45
 -19  -7  10   11.98    3.21
 -19   8  -9   64.53    6.19
 -19   8  -7   46.98    5.40
 -19   8  -5   67.23    5.72
 -19  -8  -3   92.08    5.51
 -19   8  -3   83.34    6.14
 -19  -8  -1  148.08    6.98
 -19   8  -1  172.86    8.42
 -19  -8   1   71.06    4.53
 -19   8   1   75.39    5.54
 -19  -8   3    7.44    2.03
 -19   8   3    7.72    2.47
 -19  -8   3    9.37    2.22
 -19  -8   5    1.55    1.54
 -19  -8   5   -1.14    2.23
 -19  -8   7    7.30    1.83
 -19  -8   7    8.73    2.86
 -19  -8   9   -1.98    2.44
 -19   9  -6   63.64    5.73
 -19   9  -4   79.45    5.95
 -19  -9  -4   86.69    5.53
 -19   9  -2   68.57    5.35
 -19  -9  -2   59.48    4.42
 -19   9   0   68.80    5.26
 -19  -9   0   57.18    4.24
 -19  -9   2   18.75    2.51
 -19   9   2   21.62    3.32
 -19  -9   4    1.30    1.34
 -19   9   4   -0.40    1.90
 -19  -9   4    0.76    2.22
 -19  -9   6    0.87    2.53
 -19  10  -1   63.36    5.14
 -19 -10  -1   65.28    4.62
 -19  10   1   60.17    4.92
 -19 -10   1   57.93    4.12
 -18   0 -16   64.07    7.31
 -18   0 -14   25.02    4.61
 -18   0 -12  230.96   12.00
 -18   0 -10  281.82   12.68
 -18   0  -8  179.68    9.38
 -18   0  -8  173.16    7.19
 -18   0  -6   79.50    4.67
 -18   0  -6   85.67    2.54
 -18   0  -6   87.68    2.59
 -18   0  -6   90.96    4.44
 -18   0  -6   81.39    6.05
 -18   0  -4  184.11    6.14
 -18   0  -4  179.20    7.02
 -18   0  -4  173.71    8.44
 -18   0  -2  136.65    4.69
 -18   0  -2  136.04    6.98
 -18   0  -2  127.68    5.77
 -18   0   0  131.83    6.64
 -18   0   0  134.87    5.79
 -18   0   2   45.88    3.83
 -18   0   2   44.60    3.29
 -18   0   2   41.83    2.69
 -18   0   4   35.18    3.40
 -18   0   4   38.53    3.05
 -18   0   4   44.26    3.13
 -18   0   6   13.25    1.98
 -18   0   6   14.21    2.25
 -18   0   6   10.37    2.11
 -18   0   8  181.72    7.92
 -18   0  10  257.62   10.35
 -18   0  12  186.99    9.30
 -18   0  14  160.35    9.14
 -18   0  16   47.32    5.43
 -18   1 -15   43.93    6.12
 -18  -1 -15   49.41    6.32
 -18   1 -13  164.56    7.29
 -18   1 -13  156.47   10.28
 -18  -1 -13  164.56   10.20
 -18   1 -11  249.26    9.02
 -18   1 -11  262.76   12.47
 -18  -1 -11  242.40   12.07
 -18  -1  -9  156.20    8.92
 -18   1  -9  146.17    8.85
 -18   1  -9  159.17    6.76
 -18   1  -7  108.21    5.02
 -18  -1  -7  110.50    3.49
 -18   1  -7  114.70    7.31
 -18  -1  -7  109.24    6.94
 -18   1  -7   99.04    5.17
 -18  -1  -7  105.76    5.52
 -18  -1  -5   84.31    4.69
 -18   1  -5   83.75    4.56
 -18   1  -5   81.92    3.86
 -18  -1  -5   83.21    4.22
 -18  -1  -5   84.59    5.80
 -18   1  -5   78.42    5.72
 -18   1  -5   75.30    1.82
 -18  -1  -3  117.10    5.43
 -18   1  -3  102.89    5.11
 -18  -1  -3  108.98    4.61
 -18   1  -3  110.22    4.11
 -18   1  -3  104.38    6.27
 -18  -1  -3  117.57    6.41
 -18   1  -1   17.05    2.14
 -18  -1  -1   20.41    2.32
 -18  -1  -1   13.58    1.63
 -18   1  -1   16.20    1.33
 -18  -1  -1   19.46    2.86
 -18   1  -1   18.84    2.84
 -18  -1   1   62.33    4.45
 -18   1   1   66.42    4.72
 -18  -1   1   61.59    2.92
 -18  -1   1   59.09    3.76
 -18   1   1   71.11    4.03
 -18  -1   3   60.46    4.28
 -18   1   3   57.05    4.28
 -18   1   3   55.59    3.40
 -18  -1   3   59.59    3.42
 -18   1   3   57.24    3.73
 -18  -1   3   67.45    3.99
 -18  -1   5   77.71    4.93
 -18   1   5   84.50    5.26
 -18   1   5   85.72    4.69
 -18  -1   5   76.82    4.35
 -18  -1   5   72.08    4.29
 -18   1   5   75.28    4.43
 -18   1   7  124.72    6.59
 -18   1   7  117.40    6.10
 -18  -1   7  130.53    6.26
 -18  -1   7  124.72    5.78
 -18   1   9  390.68   12.85
 -18  -1   9  404.82   12.99
 -18  -1   9  370.75    9.52
 -18  -1  11  337.67   12.56
 -18   1  11  345.23   12.65
 -18  -1  13   91.87    6.64
 -18   1  13   82.45    6.39
 -18  -1  15   97.94    7.36
 -18   1  15   88.05    7.10
 -18   2 -14   73.34    4.78
 -18   2 -14   73.69    7.44
 -18  -2 -14   71.73    7.24
 -18   2 -12  183.97    7.48
 -18  -2 -12  175.40   10.33
 -18   2 -12  184.58   10.82
 -18  -2 -10  114.38    4.73
 -18   2 -10  126.61    5.89
 -18   2 -10  119.74    8.21
 -18  -2 -10  117.74    7.82
 -18   2  -8   83.54    4.68
 -18   2  -8   84.35    6.53
 -18  -2  -8   77.18    5.96
 -18  -2  -6   63.29    2.40
 -18  -2  -6   64.17    4.23
 -18   2  -6   64.73    4.04
 -18   2  -6   76.12    5.79
 -18  -2  -6   68.22    5.37
 -18   2  -6   68.50    3.62
 -18   2  -4   54.47    3.64
 -18  -2  -4   43.24    3.47
 -18   2  -4   38.57    4.14
 -18  -2  -4   48.93    4.27
 -18  -2  -4   46.14    3.26
 -18   2  -4   51.17    2.71
 -18   2  -2   47.99    3.44
 -18  -2  -2   52.97    3.65
 -18  -2  -2   49.03    4.11
 -18   2  -2   47.97    4.31
 -18   2  -2   52.54    2.32
 -18  -2  -2   50.90    3.17
 -18   2   0   -0.38    1.45
 -18  -2   0    1.31    1.59
 -18  -2   0    1.84    1.25
 -18   2   0    0.26    1.08
 -18  -2   2   39.91    2.59
 -18  -2   2   40.92    3.17
 -18   2   2   47.52    3.41
 -18  -2   2   45.16    3.67
 -18   2   2   50.14    4.13
 -18   2   4  177.90    6.86
 -18  -2   4  176.44    6.50
 -18  -2   4  183.18    7.48
 -18   2   4  177.63    7.76
 -18  -2   4  158.19    6.52
 -18   2   4  172.44    6.95
 -18   2   6  196.95    7.89
 -18  -2   6  193.40    5.18
 -18  -2   6  195.54    7.62
 -18   2   6  201.61    8.46
 -18  -2   6  216.63    8.28
 -18  -2   6  206.91    7.51
 -18   2   8  270.86   10.34
 -18  -2   8  291.12    7.70
 -18  -2   8  290.15   10.36
 -18  -2  10  324.53   11.82
 -18   2  10  309.45   11.75
 -18  -2  12  111.92    7.06
 -18   2  12  107.11    7.04
 -18  -2  14   74.59    6.23
 -18   2  14   71.72    6.17
 -18  -2  16   59.78    6.01
 -18   2  16   69.24    6.37
 -18  -3 -15   46.57    5.91
 -18   3 -15   47.47    6.23
 -18   3 -15   57.24    4.13
 -18   3 -13   91.24    7.89
 -18  -3 -13   87.36    7.48
 -18   3 -13   78.83    4.75
 -18  -3 -11  108.60    5.02
 -18   3 -11  118.81    5.62
 -18   3 -11  102.13    7.92
 -18  -3 -11  105.57    7.66
 -18   3  -9   70.53    3.52
 -18   3  -9   75.05    6.38
 -18  -3  -9   80.12    6.23
 -18  -3  -9   68.09    3.43
 -18   3  -9   68.42    4.18
 -18   3  -7  133.14    5.83
 -18   3  -7  129.91    5.32
 -18   3  -7  147.91    8.38
 -18  -3  -7  127.64    7.39
 -18   3  -5   51.35    2.84
 -18  -3  -5   56.42    4.55
 -18   3  -5   46.79    4.65
 -18   3  -5   49.85    3.42
 -18  -3  -5   50.56    3.79
 -18  -3  -5   47.96    2.08
 -18   3  -3   31.36    3.64
 -18   3  -3   30.78    2.73
 -18  -3  -3   31.69    2.97
 -18   3  -3   31.28    1.26
 -18  -3  -3   35.84    2.93
 -18   3  -3   35.08    1.93
 -18  -3  -3   35.98    3.52
 -18  -3  -3   31.12    1.39
 -18  -3  -3   30.33    1.33
 -18   3  -1    0.76    1.02
 -18  -3  -1    0.27    1.15
 -18  -3  -1    0.32    1.44
 -18   3  -1    1.58    1.67
 -18  -3   1   21.33    1.78
 -18   3   1   18.06    2.65
 -18  -3   1   18.84    2.55
 -18  -3   1   22.81    2.48
 -18   3   1   13.91    2.07
 -18  -3   3   59.01    2.01
 -18  -3   3   55.69    3.96
 -18   3   3   68.53    4.90
 -18  -3   3   66.66    4.05
 -18   3   3   58.58    3.91
 -18  -3   3   62.64    3.56
 -18  -3   5  256.84    6.48
 -18  -3   5  273.85    8.94
 -18   3   5  265.19   10.02
 -18  -3   5  280.06    9.44
 -18  -3   5  269.30    8.74
 -18   3   7  177.82    7.82
 -18  -3   7  170.34    5.40
 -18  -3   7  157.81    6.55
 -18   3   7  170.18    7.92
 -18  -3   7  168.69    7.41
 -18   3   9  212.94    9.17
 -18  -3   9  205.41    8.93
 -18   3  11  169.78    8.66
 -18  -3  11  166.85    8.55
 -18   3  13  126.41    8.07
 -18  -3  13  129.73    7.96
 -18   3  15  106.89    7.76
 -18  -3  15  106.06    7.73
 -18   4 -14   34.49    5.44
 -18  -4 -14   61.10    6.48
 -18   4 -12  126.14    5.73
 -18   4 -12  116.49    8.78
 -18  -4 -12  114.48    8.07
 -18   4 -10   61.01    3.96
 -18  -4 -10   62.71    5.70
 -18   4 -10   62.86    6.26
 -18  -4 -10   69.27    3.78
 -18   4 -10   68.16    3.86
 -18   4  -8  192.53    7.08
 -18  -4  -8  184.29    6.37
 -18   4  -8  191.39   10.03
 -18  -4  -8  181.76    9.00
 -18  -4  -8  188.43    6.11
 -18   4  -8  184.90    6.15
 -18   4  -6  133.43    5.14
 -18   4  -6  142.00    5.90
 -18   4  -6  156.34    8.44
 -18  -4  -6  143.33    7.41
 -18  -4  -4   14.08    2.58
 -18   4  -4   23.30    3.41
 -18  -4  -4   19.40    2.40
 -18   4  -4   13.25    2.03
 -18   4  -4   19.27    1.57
 -18   4  -2    0.25    1.18
 -18  -4  -2   -0.57    1.15
 -18  -4  -2   -0.45    0.64
 -18  -4  -2   -1.27    1.68
 -18   4  -2   -2.49    2.05
 -18  -4   0    9.87    1.25
 -18  -4   0    8.70    1.71
 -18   4   0   10.13    1.79
 -18   4   0    5.07    1.96
 -18  -4   0    6.44    1.82
 -18  -4   0    7.86    0.97
 -18  -4   2    1.36    1.07
 -18   4   2    3.39    1.86
 -18  -4   2    2.52    1.38
 -18  -4   2    3.40    1.42
 -18  -4   2    2.67    0.79
 -18  -4   4  106.54    5.12
 -18   4   4  105.05    6.09
 -18  -4   4  112.41    5.45
 -18  -4   4   93.27    4.84
 -18  -4   4  106.06    3.77
 -18  -4   6  105.42    5.62
 -18   4   6  100.41    6.08
 -18  -4   6   98.57    4.99
 -18  -4   6  105.82    4.15
 -18  -4   8  128.33    6.70
 -18  -4   8  112.21    5.41
 -18  -4  10  178.75    8.68
 -18   4  10  168.89    8.68
 -18  -4  12  197.33    9.70
 -18   4  12  190.06    9.73
 -18  -4  14  206.62   10.70
 -18   4  14  220.21   11.06
 -18   5 -13   46.31    5.89
 -18  -5 -13   43.77    5.43
 -18   5 -11  103.43    8.01
 -18  -5 -11  106.45    7.34
 -18   5 -11   96.65    4.80
 -18   5  -9  124.91    5.45
 -18  -5  -9  123.65    5.25
 -18  -5  -9  137.55    7.71
 -18   5  -9  117.56    8.07
 -18   5  -9  127.11    5.37
 -18  -5  -9  111.98    5.43
 -18   5  -7  180.70    6.74
 -18  -5  -7  174.99    6.23
 -18  -5  -7  185.93    6.13
 -18   5  -7  180.11    9.45
 -18  -5  -7  167.21    8.19
 -18   5  -7  181.18    6.14
 -18  -5  -5   47.13    2.87
 -18  -5  -5   52.49    2.78
 -18  -5  -5   53.48    4.31
 -18   5  -5   56.11    5.10
 -18   5  -5   53.70    2.86
 -18   5  -5   54.41    3.60
 -18   5  -3    4.19    1.36
 -18  -5  -3    4.25    1.52
 -18  -5  -3    3.11    1.63
 -18   5  -3    4.35    2.21
 -18  -5  -3    5.71    1.11
 -18  -5  -1    1.96    1.50
 -18   5  -1    1.22    1.74
 -18  -5  -1    3.71    1.41
 -18   5  -1    0.77    1.12
 -18  -5  -1    0.92    0.83
 -18   5   1    1.73    0.79
 -18  -5   1    0.53    0.79
 -18  -5   1    0.19    1.10
 -18  -5   1    2.17    1.27
 -18   5   1    2.72    1.92
 -18  -5   1    2.12    1.56
 -18  -5   3   -0.15    0.92
 -18   5   3   -0.38    1.60
 -18  -5   3    0.26    1.12
 -18  -5   3    0.49    1.28
 -18  -5   3   -0.78    1.16
 -18  -5   5  118.13    5.96
 -18  -5   5  106.75    5.21
 -18  -5   7  108.39    6.09
 -18  -5   7  103.58    5.06
 -18  -5   9   49.33    4.59
 -18  -5  11   64.28    5.57
 -18  -5  13  157.15    9.09
 -18   6 -12   63.56    6.53
 -18  -6 -12   69.41    6.01
 -18  -6 -10   42.50    4.69
 -18   6 -10   31.29    4.86
 -18  -6  -8  119.54    5.30
 -18   6  -8  112.36    5.26
 -18   6  -8  129.86    5.43
 -18  -6  -8  115.56    5.52
 -18  -6  -8  121.78    6.92
 -18   6  -8  118.70    7.84
 -18   6  -6   68.56    3.72
 -18  -6  -6   65.18    3.59
 -18   6  -6   72.63    4.01
 -18  -6  -6   67.59    3.85
 -18  -6  -6   60.05    4.64
 -18   6  -6   75.82    5.93
 -18   6  -4   12.61    2.02
 -18   6  -4   14.29    1.69
 -18  -6  -4   11.70    1.56
 -18  -6  -4    9.32    2.12
 -18  -6  -4   14.32    1.78
 -18  -6  -2    3.74    1.12
 -18   6  -2    4.11    1.14
 -18  -6  -2    6.65    1.78
 -18  -6  -2    4.54    1.64
 -18   6  -2    5.49    1.92
 -18  -6   0   17.50    1.70
 -18  -6   0   23.54    2.65
 -18   6   0   22.58    1.97
 -18  -6   0   22.37    2.20
 -18  -6   0   22.59    2.54
 -18   6   0   21.10    3.15
 -18  -6   2    0.27    1.28
 -18   6   2    1.55    1.63
 -18  -6   2    1.42    1.40
 -18  -6   2    3.01    1.07
 -18   6   2    2.40    0.99
 -18  -6   2    4.12    1.54
 -18   6   4   80.34    5.38
 -18  -6   4   83.06    4.49
 -18  -6   4   75.64    4.67
 -18   6   6  226.60    9.43
 -18  -6   6  213.41    7.61
 -18  -6   6  215.11    8.86
 -18  -6   8   90.82    4.68
 -18  -6   8  108.04    6.52
 -18  -6  10   62.09    5.41
 -18  -6  12   45.90    5.12
 -18   7 -11   21.05    4.24
 -18  -7  -9   13.28    2.92
 -18   7  -9   15.16    3.68
 -18   7  -7  105.22    7.13
 -18  -7  -7   92.69    5.62
 -18  -7  -7   98.59    5.21
 -18   7  -7  106.61    5.15
 -18  -7  -7  103.14    5.06
 -18   7  -5   13.56    2.01
 -18   7  -5   18.26    3.35
 -18  -7  -5   12.06    2.27
 -18  -7  -5   10.21    1.96
 -18  -7  -5   17.02    2.01
 -18  -7  -3    3.22    1.64
 -18   7  -3    3.13    1.23
 -18  -7  -3    2.61    1.23
 -18  -7  -3    5.74    1.73
 -18   7  -3    3.04    2.27
 -18  -7  -3    5.20    1.50
 -18  -7  -1    8.01    1.59
 -18   7  -1    6.49    1.46
 -18  -7  -1   11.06    2.14
 -18  -7  -1    9.17    1.77
 -18   7  -1    4.89    2.25
 -18  -7   1    1.39    1.39
 -18   7   1    0.39    1.65
 -18  -7   1    0.63    1.34
 -18  -7   1    3.90    1.61
 -18  -7   1   -0.38    1.23
 -18   7   1    0.21    1.11
 -18  -7   3   33.09    2.67
 -18  -7   3   29.75    2.84
 -18   7   3   30.44    2.61
 -18  -7   3   25.25    2.97
 -18   7   3   27.42    3.39
 -18   7   5  136.56    7.16
 -18  -7   5  128.89    6.73
 -18  -7   5  140.37    5.91
 -18  -7   7   68.02    5.37
 -18  -7   7   65.17    3.94
 -18  -7   9   97.85    6.67
 -18  -7  11   22.66    3.96
 -18   8 -10   19.44    3.94
 -18   8  -8   55.88    5.65
 -18   8  -6   30.22    3.01
 -18  -8  -6   24.86    2.71
 -18  -8  -6   24.33    2.91
 -18   8  -6   24.51    3.87
 -18   8  -4    3.31    1.48
 -18   8  -4    3.55    2.02
 -18  -8  -4    1.47    1.55
 -18  -8  -4   -0.26    1.43
 -18   8  -2    1.25    2.08
 -18  -8  -2    4.20    1.50
 -18   8  -2    1.22    1.38
 -18  -8  -2    1.59    1.59
 -18   8   0   22.16    3.35
 -18  -8   0   24.36    2.79
 -18  -8   0   25.45    2.50
 -18   8   0   19.65    2.37
 -18  -8   2   20.57    2.52
 -18  -8   2   18.51    2.79
 -18   8   2   21.96    2.40
 -18  -8   2   19.11    2.38
 -18   8   2   24.21    3.27
 -18  -8   4   21.05    2.43
 -18  -8   4   23.08    3.19
 -18  -8   4   18.63    2.46
 -18   8   4   23.26    2.66
 -18   8   4   20.03    2.98
 -18  -8   6   28.67    2.74
 -18  -8   6   29.40    3.90
 -18  -8   8   19.06    3.36
 -18  -8  10   41.81    4.99
 -18   9  -7   14.07    3.32
 -18   9  -5    0.45    2.27
 -18  -9  -3   -0.67    1.69
 -18   9  -3   -0.83    2.17
 -18   9  -3   -0.29    1.60
 -18  -9  -1    1.85    1.45
 -18   9  -1    5.53    2.23
 -18  -9  -1    3.22    1.66
 -18   9  -1    3.13    1.54
 -18  -9   1   23.17    2.71
 -18   9   1   18.86    2.58
 -18   9   1   22.93    3.20
 -18  -9   1   18.90    2.60
 -18   9   3    4.55    2.18
 -18  -9   3    4.62    1.50
 -18  -9   3    2.90    2.09
 -18   9   3    3.00    1.57
 -18  -9   3    6.99    1.95
 -18  -9   5    7.02    2.70
 -18  -9   5    5.29    1.91
 -18  -9   7   15.81    3.33
 -18  10  -4    5.76    2.62
 -18  10  -2   21.76    3.34
 -18 -10  -2   22.82    2.96
 -18  10   0    1.86    1.89
 -18 -10   0    2.07    1.48
 -18  10   2    5.51    2.07
 -18 -10   2    5.30    1.75
 -18 -10   4    6.30    2.55
 -17   0 -15    0.73    3.19
 -17   0 -15   -0.34    1.85
 -17   0 -13    1.98    2.78
 -17   0 -13    0.85    1.73
 -17   0 -11    5.92    3.26
 -17   0 -11   -0.23    1.28
 -17   0  -9    0.80    0.92
 -17   0  -9    0.15    1.04
 -17   0  -9    0.68    1.07
 -17   0  -9    2.65    2.27
 -17   0  -7    0.34    0.79
 -17   0  -7    1.35    1.14
 -17   0  -7    0.32    0.73
 -17   0  -7    0.11    0.69
 -17   0  -7   -0.48    1.30
 -17   0  -7    0.47    1.98
 -17   0  -5    0.94    0.45
 -17   0  -5    1.22    0.47
 -17   0  -5    1.37    0.48
 -17   0  -5    0.66    0.44
 -17   0  -5   -0.20    1.18
 -17   0  -5    0.42    1.80
 -17   0  -5    0.51    1.27
 -17   0  -3    0.49    0.95
 -17   0  -3    0.37    1.70
 -17   0  -3    0.98    1.21
 -17   0  -1   -0.13    0.70
 -17   0  -1    0.69    1.54
 -17   0  -1    1.92    1.17
 -17   0   1    0.14    0.80
 -17   0   1    0.32    1.21
 -17   0   1    0.24    1.06
 -17   0   3    0.60    1.01
 -17   0   3   -0.32    1.27
 -17   0   3    0.49    1.00
 -17   0   5   -0.76    1.33
 -17   0   5    1.28    1.48
 -17   0   5   -0.25    1.13
 -17   0   7   -0.93    1.54
 -17   0   9    0.74    1.74
 -17   0  11   -0.86    1.86
 -17   0  13   -0.49    2.04
 -17   0  15    4.46    2.80
 -17   0  17    1.86    2.72
 -17  -1 -16    0.74    2.13
 -17   1 -16    0.37    1.96
 -17   1 -16    1.54    3.11
 -17  -1 -16    1.50    3.48
 -17  -1 -14    4.42    1.90
 -17   1 -14    1.57    1.83
 -17  -1 -14   -0.68    4.02
 -17   1 -14    0.70    3.42
 -17  -1 -12    3.90    1.64
 -17   1 -12    0.64    2.73
 -17  -1 -12    3.08    2.94
 -17   1 -12    5.17    1.88
 -17  -1 -10   62.55    3.37
 -17   1 -10   66.63    3.62
 -17  -1 -10   60.68    3.51
 -17  -1 -10   61.35    3.37
 -17   1 -10   62.55    3.39
 -17   1 -10   60.44    5.78
 -17  -1 -10   58.23    5.64
 -17   1 -10   53.76    3.92
 -17   1  -8    7.11    1.22
 -17   1  -8    5.58    1.13
 -17   1  -8    5.40    1.10
 -17   1  -8    5.50    1.11
 -17  -1  -8    6.87    1.13
 -17  -1  -8    5.69    1.06
 -17   1  -8    5.07    1.51
 -17  -1  -8    4.90    2.49
 -17   1  -8    7.15    2.78
 -17  -1  -8    5.33    1.16
 -17   1  -6   28.20    2.46
 -17  -1  -6   22.93    2.41
 -17  -1  -6   18.29    2.38
 -17   1  -6   21.10    2.36
 -17   1  -6   24.40    1.47
 -17  -1  -6   18.92    1.37
 -17  -1  -6   21.20    1.34
 -17   1  -6   21.00    1.42
 -17  -1  -6   20.78    3.45
 -17   1  -6   29.15    3.79
 -17  -1  -4  134.26    6.96
 -17   1  -4  120.81    6.77
 -17  -1  -4  124.84    5.09
 -17   1  -4  130.16    4.72
 -17   1  -4  125.96    5.54
 -17  -1  -4  122.73    5.62
 -17  -1  -2   31.63    3.38
 -17   1  -2   36.79    3.64
 -17  -1  -2   35.82    2.47
 -17   1  -2   38.81    2.15
 -17   1  -2   38.65    2.97
 -17  -1  -2   31.72    2.77
 -17  -1   0   16.87    2.03
 -17   1   0    9.02    1.67
 -17  -1   0   12.83    2.20
 -17   1   0   14.74    2.42
 -17  -1   2    5.79    1.21
 -17   1   2    8.29    1.46
 -17   1   2    5.34    1.34
 -17  -1   2    7.90    1.58
 -17   1   2    7.23    1.86
 -17  -1   2    7.04    1.77
 -17   1   4   18.43    2.18
 -17  -1   4   18.09    2.11
 -17   1   4   20.24    2.58
 -17  -1   4   24.95    2.36
 -17   1   4   23.22    2.36
 -17  -1   4   21.96    2.68
 -17   1   6    3.78    1.52
 -17  -1   6    6.15    1.83
 -17  -1   6    6.30    1.82
 -17   1   6    7.37    1.95
 -17  -1   6    5.31    1.48
 -17   1   8    2.43    1.74
 -17  -1   8    1.36    1.62
 -17  -1   8    0.15    0.83
 -17  -1  10   79.81    3.98
 -17   1  10   82.12    5.67
 -17  -1  10   82.78    5.55
 -17   1  12   65.39    5.43
 -17  -1  12   53.70    5.00
 -17   1  14    4.77    2.53
 -17  -1  14   10.01    3.14
 -17   1  16    3.55    2.64
 -17  -1  16    8.87    3.25
 -17  -2 -15    3.51    2.17
 -17   2 -15    2.44    2.01
 -17   2 -15    0.30    1.53
 -17   2 -15   -0.74    3.00
 -17  -2 -15    2.82    3.32
 -17  -2 -13   -0.89    1.78
 -17   2 -13   -0.27    1.48
 -17   2 -13    0.59    1.71
 -17   2 -13   -0.58    1.48
 -17  -2 -13   -0.64    2.73
 -17   2 -13    3.38    2.96
 -17  -2 -11    3.87    1.62
 -17   2 -11    4.89    3.01
 -17  -2 -11    3.99    2.77
 -17   2 -11    2.86    1.38
 -17   2 -11    7.09    1.62
 -17   2 -11    3.86    1.61
 -17   2  -9    1.99    1.02
 -17   2  -9    3.11    1.04
 -17   2  -9    2.73    1.08
 -17   2  -9    3.29    2.54
 -17  -2  -9    3.54    2.13
 -17  -2  -9    1.37    0.96
 -17   2  -9    2.10    1.29
 -17  -2  -9    2.82    1.17
 -17  -2  -9    1.49    0.99
 -17   2  -7    0.66    1.17
 -17   2  -7    0.74    0.71
 -17   2  -7    0.50    1.07
 -17  -2  -7    0.72    0.74
 -17  -2  -7    0.89    1.92
 -17   2  -7    1.47    1.93
 -17   2  -7    0.37    0.78
 -17  -2  -7    0.12    0.67
 -17  -2  -7    1.08    0.93
 -17  -2  -5   13.67    1.03
 -17   2  -5   13.03    1.10
 -17   2  -5   15.75    2.99
 -17  -2  -5   12.93    2.57
 -17   2  -5   11.09    1.82
 -17  -2  -5   12.36    2.03
 -17   2  -5   12.40    1.64
 -17  -2  -5   11.11    1.85
 -17   2  -3   -0.39    1.55
 -17  -2  -3   -0.35    1.46
 -17   2  -3    1.75    0.89
 -17  -2  -3    1.65    1.16
 -17  -2  -3    4.42    1.38
 -17   2  -3    0.71    1.05
 -17  -2  -1    6.93    0.84
 -17   2  -1    9.47    2.19
 -17  -2  -1    8.26    1.97
 -17  -2  -1    6.83    1.83
 -17  -2  -1    8.46    1.58
 -17   2  -1    7.08    1.47
 -17   2  -1    6.84    0.83
 -17  -2  -1    8.82    1.48
 -17  -2   1    4.95    1.12
 -17  -2   1    5.05    1.73
 -17   2   1    7.22    1.94
 -17   2   1    2.90    1.35
 -17  -2   1    3.38    1.31
 -17  -2   3  176.60    6.62
 -17   2   3  168.90    6.66
 -17  -2   3  171.46    6.02
 -17   2   3  170.58    7.43
 -17  -2   3  182.54    7.24
 -17  -2   5   30.73    3.05
 -17   2   5   34.24    3.38
 -17  -2   5   30.32    1.69
 -17  -2   5   33.95    2.95
 -17  -2   5   31.54    2.76
 -17   2   5   38.29    3.15
 -17  -2   7    0.41    0.78
 -17   2   7    0.33    1.51
 -17  -2   7    0.31    1.44
 -17  -2   7    0.25    0.99
 -17   2   7    2.13    1.43
 -17  -2   9   16.41    2.87
 -17   2   9   24.05    3.22
 -17  -2   9   23.33    2.19
 -17  -2  11   74.07    4.14
 -17   2  11   72.30    5.63
 -17  -2  11   63.95    5.17
 -17  -2  13   -0.50    2.10
 -17   2  13    1.52    2.17
 -17  -2  15    1.13    2.65
 -17   2  15   -0.57    2.38
 -17  -3 -16   22.46    3.36
 -17   3 -16   24.23    3.42
 -17   3 -16   18.22    2.95
 -17   3 -16   18.73    5.03
 -17  -3 -16   26.04    5.06
 -17   3 -14    6.94    2.12
 -17   3 -14    3.09    1.80
 -17  -3 -14    2.62    3.03
 -17   3 -14    5.00    3.13
 -17  -3 -14    5.70    2.17
 -17   3 -14    1.38    1.59
 -17   3 -12   -0.52    1.38
 -17   3 -12   -0.55    1.32
 -17  -3 -12    2.34    1.50
 -17   3 -12   -0.65    2.95
 -17  -3 -12    1.17    2.47
 -17  -3 -12    1.70    1.74
 -17   3 -12    1.32    1.49
 -17   3 -10   15.71    1.99
 -17   3 -10   21.29    2.43
 -17  -3 -10   14.90    1.96
 -17  -3 -10   18.75    3.70
 -17   3 -10   11.13    3.46
 -17  -3 -10   16.92    2.14
 -17  -3 -10   13.92    1.93
 -17   3  -8    2.88    1.40
 -17   3  -8    3.47    0.98
 -17   3  -8    3.41    1.39
 -17  -3  -8    1.26    0.92
 -17   3  -8    4.73    2.35
 -17  -3  -8    5.06    2.30
 -17  -3  -8    1.64    1.15
 -17   3  -8    2.41    0.99
 -17  -3  -8    2.91    1.05
 -17   3  -6   23.15    2.21
 -17   3  -6   23.63    1.72
 -17   3  -6   24.78    2.43
 -17  -3  -6   19.92    1.58
 -17   3  -6   24.31    3.57
 -17  -3  -6   24.20    3.20
 -17   3  -6   22.28    1.67
 -17  -3  -6   22.67    1.68
 -17  -3  -6   24.76    1.89
 -17   3  -4    2.55    1.25
 -17  -3  -4    1.10    1.32
 -17  -3  -4    2.48    0.70
 -17   3  -4    1.27    0.66
 -17   3  -4    1.79    0.88
 -17   3  -4    2.51    1.87
 -17  -3  -4    1.05    1.56
 -17  -3  -2   20.51    2.66
 -17   3  -2   16.20    2.58
 -17  -3  -2   14.53    0.75
 -17  -3  -2   14.98    1.96
 -17   3  -2   15.84    1.20
 -17  -3  -2   16.84    0.90
 -17  -3  -2   17.91    1.06
 -17  -3  -2   16.14    1.02
 -17   3  -2   18.00    0.98
 -17  -3  -2   16.43    2.16
 -17   3  -2   16.36    2.04
 -17  -3  -2   19.76    2.59
 -17  -3   0   12.17    2.15
 -17   3   0   15.18    2.47
 -17  -3   0   15.39    2.19
 -17  -3   0   11.92    1.31
 -17  -3   0   10.63    0.73
 -17  -3   0   13.95    1.95
 -17   3   0   12.03    1.85
 -17  -3   0   10.19    0.70
 -17  -3   2  206.43    6.38
 -17  -3   2  178.58    7.21
 -17   3   2  192.94    8.14
 -17  -3   2  197.56    7.07
 -17   3   2  189.41    7.08
 -17  -3   2  193.21    4.49
 -17  -3   4  201.41    5.21
 -17  -3   4  193.72    6.98
 -17  -3   4  193.67    7.02
 -17   3   4  188.35    8.11
 -17  -3   4  208.04    7.68
 -17   3   6   44.06    3.73
 -17  -3   6   50.62    2.62
 -17   3   6   45.22    3.95
 -17  -3   6   42.63    3.19
 -17  -3   6   49.17    3.69
 -17  -3   8    0.35    1.74
 -17   3   8    0.37    1.67
 -17  -3   8    0.50    1.09
 -17  -3   8    1.62    1.13
 -17  -3  10    4.14    2.14
 -17   3  10    4.32    2.16
 -17  -3  10    0.89    1.28
 -17  -3  12    5.73    2.36
 -17   3  12    1.47    2.15
 -17  -3  14    3.24    2.58
 -17   3  14    1.64    2.21
 -17  -3  16    7.23    3.02
 -17   3  16    9.10    3.08
 -17   4 -15    8.13    2.33
 -17   4 -15    5.23    2.08
 -17  -4 -15    2.26    2.24
 -17  -4 -15    6.61    2.22
 -17  -4 -15    6.70    3.50
 -17   4 -15    8.22    3.90
 -17   4 -13    2.05    2.87
 -17  -4 -13   -1.21    3.15
 -17  -4 -13    1.64    1.89
 -17   4 -13    1.98    1.52
 -17   4 -13    1.81    1.68
 -17  -4 -13   -0.90    1.80
 -17  -4 -11   25.14    4.00
 -17   4 -11   25.45    4.38
 -17  -4 -11   27.74    2.92
 -17   4 -11   21.39    2.41
 -17   4 -11   22.88    2.69
 -17  -4 -11   22.52    2.54
 -17   4  -9   20.30    2.20
 -17   4  -9   25.13    4.00
 -17  -4  -9   20.74    3.54
 -17  -4  -9   17.32    2.05
 -17   4  -9   20.09    2.32
 -17  -4  -9   14.83    2.12
 -17  -4  -9   21.69    2.09
 -17   4  -7    3.40    1.42
 -17  -4  -7    2.46    2.15
 -17   4  -7    1.50    2.31
 -17   4  -7    4.03    1.13
 -17  -4  -7    1.76    1.01
 -17   4  -7    1.83    1.30
 -17  -4  -7    0.18    1.03
 -17   4  -7    1.81    1.03
 -17  -4  -7    1.96    1.01
 -17   4  -5   11.37    1.46
 -17  -4  -5   11.44    1.30
 -17   4  -5    8.08    1.22
 -17  -4  -5   11.52    1.38
 -17   4  -5    8.72    1.21
 -17   4  -5    9.78    1.64
 -17   4  -5    8.52    2.38
 -17  -4  -5   12.79    2.47
 -17  -4  -5   12.26    1.47
 -17  -4  -3    2.57    0.87
 -17  -4  -3    0.56    1.46
 -17  -4  -3    1.30    0.68
 -17   4  -3    1.82    0.75
 -17   4  -3    3.00    1.17
 -17  -4  -3    1.66    1.26
 -17  -4  -3    1.25    1.57
 -17   4  -3   -0.41    1.68
 -17   4  -3    1.89    0.73
 -17  -4  -3    2.05    0.71
 -17   4  -3    2.28    0.74
 -17   4  -1   -0.24    1.12
 -17  -4  -1    0.78    1.14
 -17  -4  -1    1.03    1.52
 -17  -4  -1   -0.28    1.38
 -17   4  -1   -0.38    1.69
 -17  -4  -1    0.10    0.62
 -17   4   1   60.40    4.47
 -17  -4   1   53.38    3.68
 -17   4   1   51.21    3.48
 -17  -4   1   49.80    3.46
 -17  -4   1   45.13    2.74
 -17  -4   1   52.53    2.33
 -17  -4   3   97.67    4.95
 -17   4   3   89.89    5.47
 -17  -4   3  105.90    4.92
 -17  -4   3  101.06    4.68
 -17  -4   3   99.78    3.61
 -17   4   5   44.30    3.93
 -17  -4   5   54.33    3.46
 -17  -4   5   49.03    3.66
 -17  -4   5   46.86    2.64
 -17  -4   7   14.66    2.02
 -17  -4   7    8.77    2.06
 -17  -4   7   11.86    1.72
 -17  -4   9    2.78    2.14
 -17   4   9    6.75    2.24
 -17  -4   9    7.77    1.78
 -17   4  11   52.89    5.06
 -17  -4  11   56.53    5.00
 -17   4  13    5.33    2.55
 -17  -4  13   10.45    2.77
 -17   4  15    5.90    2.87
 -17  -4  15    1.75    2.79
 -17  -5 -14   22.33    3.53
 -17   5 -14   20.54    2.91
 -17   5 -14   17.10    4.38
 -17  -5 -14   22.63    4.31
 -17  -5 -14   15.94    2.69
 -17  -5 -12    9.05    2.54
 -17   5 -12   13.09    2.38
 -17   5 -12   15.00    3.85
 -17  -5 -12   14.61    2.38
 -17  -5 -10   65.55    4.05
 -17   5 -10   71.00    4.24
 -17  -5 -10   72.22    5.92
 -17   5 -10   69.52    6.31
 -17  -5 -10   71.98    4.47
 -17   5 -10   74.23    4.02
 -17   5  -8   14.56    2.01
 -17  -5  -8   11.72    1.84
 -17  -5  -8   12.49    2.82
 -17   5  -8   10.53    3.01
 -17  -5  -8    8.74    1.93
 -17   5  -8   14.40    1.98
 -17   5  -6    7.08    1.44
 -17   5  -6    8.28    1.45
 -17  -5  -6    8.98    1.44
 -17  -5  -6    7.51    1.52
 -17   5  -6    6.40    1.59
 -17   5  -6    8.97    2.57
 -17  -5  -6    7.18    2.12
 -17   5  -6    6.14    1.26
 -17  -5  -6    5.89    1.28
 -17  -5  -4   84.23    3.57
 -17   5  -4   83.32    3.62
 -17   5  -4   86.38    3.66
 -17  -5  -4   86.90    3.58
 -17  -5  -4   89.64    5.12
 -17   5  -4   85.63    5.91
 -17  -5  -4   81.78    3.67
 -17   5  -4   86.53    4.32
 -17   5  -4   86.68    3.38
 -17  -5  -2   70.40    3.17
 -17  -5  -2   69.36    4.33
 -17   5  -2   67.40    5.05
 -17  -5  -2   73.12    3.28
 -17  -5  -2   73.54    3.12
 -17  -5  -2   70.42    3.02
 -17   5  -2   73.96    4.08
 -17  -5  -2   75.02    4.41
 -17   5  -2   75.32    3.19
 -17  -5  -2   79.72    4.44
 -17   5  -2   68.87    3.06
 -17  -5   0   26.01    1.78
 -17  -5   0   23.65    2.53
 -17   5   0   20.47    2.96
 -17   5   0   28.52    1.91
 -17  -5   0   27.24    1.99
 -17  -5   0   21.38    2.40
 -17   5   0   19.91    2.35
 -17  -5   0   23.46    2.04
 -17   5   2   87.57    3.49
 -17  -5   2   80.46    3.28
 -17  -5   2   75.68    3.44
 -17   5   2   77.71    5.20
 -17  -5   2   80.81    4.36
 -17  -5   2   80.60    4.14
 -17  -5   2   82.97    4.40
 -17  -5   4    9.60    1.45
 -17  -5   4    7.87    1.57
 -17  -5   4    7.12    1.67
 -17   5   4    8.59    2.02
 -17  -5   4    8.97    1.97
 -17  -5   6    5.33    1.52
 -17  -5   6    5.41    1.46
 -17   5   6    7.36    2.05
 -17  -5   6    8.55    2.23
 -17  -5   8   37.76    3.06
 -17  -5   8   37.59    3.92
 -17  -5   8   35.23    2.89
 -17  -5  10  119.36    7.16
 -17  -5  12   51.29    5.21
 -17  -5  14    3.42    2.63
 -17  -6 -13   19.17    3.89
 -17   6 -13   14.90    3.83
 -17  -6 -13   18.17    2.73
 -17  -6 -13   21.04    3.18
 -17   6 -13   17.10    2.65
 -17   6 -11   10.44    3.46
 -17  -6 -11   10.61    3.24
 -17   6 -11   10.24    2.17
 -17  -6 -11   11.19    2.21
 -17  -6 -11   10.62    2.37
 -17   6  -9   14.64    2.18
 -17   6  -9   17.65    2.07
 -17  -6  -9   17.12    3.20
 -17   6  -9   16.58    3.50
 -17  -6  -9   14.60    2.13
 -17  -6  -9   15.63    2.34
 -17   6  -7    2.97    2.13
 -17  -6  -7    2.14    1.96
 -17   6  -7    2.72    1.33
 -17   6  -7    3.42    1.39
 -17  -6  -7    1.12    1.27
 -17  -6  -7    0.24    1.46
 -17  -6  -5   29.12    2.39
 -17   6  -5   25.13    2.31
 -17  -6  -5   31.42    3.16
 -17   6  -5   24.70    3.46
 -17   6  -5   31.22    2.63
 -17  -6  -5   29.18    2.40
 -17   6  -5   34.74    2.62
 -17  -6  -5   29.99    2.56
 -17  -6  -3   39.02    3.13
 -17  -6  -3   30.00    2.40
 -17  -6  -3   38.60    2.57
 -17   6  -3   33.02    2.40
 -17   6  -3   39.21    4.04
 -17  -6  -3   35.41    3.08
 -17  -6  -3   35.50    2.45
 -17   6  -3   35.19    2.83
 -17   6  -3   38.81    2.61
 -17  -6  -1   44.23    2.71
 -17  -6  -1   51.26    3.73
 -17  -6  -1   56.86    2.92
 -17  -6  -1   50.88    3.03
 -17  -6  -1   50.37    2.92
 -17  -6  -1   46.83    3.39
 -17   6  -1   59.39    4.68
 -17   6  -1   49.74    2.93
 -17   6   1  124.41    6.52
 -17  -6   1  131.38    5.37
 -17   6   1  124.32    4.74
 -17  -6   1  121.04    4.81
 -17  -6   1  114.18    5.44
 -17  -6   1  116.90    4.54
 -17  -6   1  115.83    5.09
 -17  -6   3   77.46    4.53
 -17  -6   3   96.41    4.25
 -17  -6   3   89.33    4.56
 -17  -6   3   83.26    3.83
 -17   6   3   85.37    3.97
 -17   6   3   83.54    5.32
 -17  -6   3   83.75    4.31
 -17   6   5   61.07    4.58
 -17  -6   5   60.31    3.60
 -17  -6   5   48.99    4.12
 -17  -6   5   58.77    3.65
 -17  -6   7  124.52    5.66
 -17  -6   7  128.81    5.45
 -17  -6   7  123.95    6.80
 -17  -6   9   74.30    5.69
 -17  -6  11   19.97    3.60
 -17  -6  13    8.95    3.00
 -17  -7 -12    2.71    1.89
 -17  -7 -12   -0.48    2.84
 -17   7 -12    1.27    2.93
 -17  -7 -12    2.95    2.27
 -17   7 -12    4.50    2.08
 -17  -7 -10    3.04    1.65
 -17   7 -10   -1.14    2.86
 -17  -7 -10   -1.24    2.41
 -17  -7 -10    3.94    1.87
 -17   7 -10    1.86    1.59
 -17  -7  -8   -0.29    1.57
 -17  -7  -8    0.82    1.39
 -17   7  -8    0.52    2.35
 -17  -7  -8    1.40    1.90
 -17   7  -8   -0.28    1.41
 -17  -7  -6    3.37    1.64
 -17  -7  -6    1.92    1.26
 -17  -7  -6    1.18    1.62
 -17   7  -6    1.40    1.96
 -17   7  -6    2.97    1.56
 -17  -7  -4    3.27    1.38
 -17   7  -4    1.29    1.91
 -17  -7  -4    4.00    1.69
 -17  -7  -4    2.61    1.17
 -17   7  -4    2.02    1.18
 -17  -7  -2   18.60    2.05
 -17  -7  -2   21.16    2.22
 -17   7  -2   19.27    2.13
 -17  -7  -2   21.38    2.59
 -17   7  -2   20.12    2.21
 -17  -7  -2   19.16    2.11
 -17  -7  -2   19.16    2.20
 -17   7  -2   21.08    3.15
 -17   7   0   34.14    3.71
 -17  -7   0   35.15    3.15
 -17  -7   0   44.90    2.94
 -17  -7   0   39.47    2.98
 -17  -7   0   48.40    3.32
 -17   7   0   38.91    2.89
 -17  -7   0   42.00    2.93
 -17  -7   2  177.87    6.77
 -17  -7   2  188.82    6.36
 -17  -7   2  165.85    6.36
 -17  -7   2  166.18    6.88
 -17   7   2  172.51    6.32
 -17   7   2  153.83    7.51
 -17   7   4  216.27    7.64
 -17  -7   4  229.48    7.53
 -17  -7   4  226.55    7.70
 -17  -7   4  234.20    8.90
 -17  -7   4  230.76    7.80
 -17   7   4  217.65    9.03
 -17  -7   6  228.29    7.63
 -17  -7   6  233.36    9.46
 -17  -7   8  147.79    5.84
 -17  -7   8  151.74    7.98
 -17  -7  10   10.88    3.18
 -17  -7  12    0.55    2.64
 -17  -8 -11   24.52    3.37
 -17   8 -11   18.55    2.99
 -17   8 -11   22.19    4.21
 -17  -8 -11   19.29    2.94
 -17   8  -9    1.62    1.74
 -17  -8  -9    1.71    2.10
 -17   8  -9    3.17    2.61
 -17  -8  -9    1.29    1.64
 -17   8  -7   -0.30    1.55
 -17  -8  -7    2.48    1.74
 -17   8  -7    2.88    2.40
 -17  -8  -7    2.31    1.60
 -17   8  -5    2.45    1.55
 -17   8  -5    4.82    2.35
 -17  -8  -5    3.67    1.68
 -17  -8  -5    2.37    1.47
 -17  -8  -3   93.46    4.74
 -17   8  -3   84.35    4.67
 -17  -8  -1  118.84    5.39
 -17  -8  -1  115.64    5.72
 -17   8  -1  126.25    6.79
 -17   8  -1  111.54    5.29
 -17  -8   1  186.10    6.80
 -17   8   1  170.59    6.89
 -17   8   1  177.69    8.01
 -17  -8   1  172.22    6.92
 -17   8   3   32.55    3.52
 -17   8   3   35.22    3.07
 -17  -8   3   37.77    3.06
 -17  -8   3   42.04    3.86
 -17  -8   3   40.06    3.11
 -17  -8   5  113.22    5.53
 -17  -8   5  119.31    6.67
 -17  -8   5  118.62    5.20
 -17  -8   7  150.79    8.04
 -17  -8   7  155.06    5.89
 -17  -8   9   33.92    4.38
 -17  -8  11    8.78    3.27
 -17   9  -8    4.13    2.05
 -17  -9  -8    5.75    2.27
 -17  -9  -8    1.67    1.84
 -17   9  -8    0.49    2.54
 -17   9  -6   -0.64    1.68
 -17  -9  -6    1.33    1.71
 -17   9  -6    0.44    2.19
 -17  -9  -6    2.47    1.74
 -17   9  -4    8.99    2.61
 -17   9  -4   12.09    2.31
 -17  -9  -4   10.80    2.16
 -17  -9  -2  153.10    6.62
 -17  -9  -2  150.98    6.86
 -17   9  -2  150.89    6.70
 -17   9  -2  166.61    7.96
 -17  -9   0   97.19    5.15
 -17  -9   0  106.45    5.34
 -17   9   0  109.49    5.58
 -17   9   2   22.32    2.64
 -17  -9   2   17.76    2.54
 -17   9   2   24.95    3.23
 -17  -9   2   20.34    2.38
 -17  -9   4   10.59    1.83
 -17  -9   4    7.85    2.72
 -17  -9   4   14.18    2.40
 -17   9   4   13.59    2.39
 -17  -9   6   92.43    6.44
 -17  -9   6  103.76    5.66
 -17  -9   8  119.94    7.54
 -17  10  -5    1.39    1.69
 -17  10  -5    1.62    2.06
 -17 -10  -5    1.79    1.87
 -17 -10  -5    1.35    1.76
 -17 -10  -3   61.94    4.45
 -17  10  -3   55.19    4.70
 -17  10  -3   62.22    4.50
 -17  10  -1   51.19    4.42
 -17 -10  -1   55.05    4.19
 -17 -10  -1   53.39    4.05
 -17  10  -1   51.64    4.17
 -17  10   1   55.90    4.47
 -17 -10   1   55.48    4.20
 -17  10   1   57.59    4.43
 -17 -10   1   54.78    3.90
 -17 -10   3   62.67    4.53
 -17  10   3   67.20    4.75
 -17  10   5   89.44    5.62
 -17 -10   5   81.86    5.37
 -17 -10   5   93.81    6.48
 -17 -10   7  102.84    6.06
 -17 -10   7  108.46    7.27
 -16   0 -16    2.27    2.08
 -16   0 -14    1.34    2.83
 -16   0 -14    2.90    1.71
 -16   0 -12   51.93    5.70
 -16   0 -12   50.71    3.68
 -16   0 -10  123.12    5.02
 -16   0 -10  134.03    5.10
 -16   0 -10  135.50    5.36
 -16   0  -8   40.25    2.38
 -16   0  -8   36.84    2.38
 -16   0  -8   40.26    2.36
 -16   0  -6  658.42   18.91
 -16   0  -6  695.14   13.60
 -16   0  -6  675.17   13.61
 -16   0  -6  697.48   16.02
 -16   0  -6  683.53   16.51
 -16   0  -4  647.76   14.61
 -16   0  -4  660.38   15.64
 -16   0  -4  632.54   17.64
 -16   0  -2  503.90   13.01
 -16   0  -2  522.47   14.29
 -16   0  -2  531.94   11.75
 -16   0  -2  540.20   14.63
 -16   0  -2  502.82   14.61
 -16   0   0   55.86    3.88
 -16   0   0   56.41    3.40
 -16   0   0   54.19    3.94
 -16   0   2   97.15    4.65
 -16   0   2  108.01    4.23
 -16   0   2  108.04    5.43
 -16   0   4  353.64   10.09
 -16   0   4  353.00    9.96
 -16   0   4  349.12   10.93
 -16   0   6  166.68    6.49
 -16   0   6  187.01    7.53
 -16   0   6  177.85    7.01
 -16   0   8   15.93    2.52
 -16   0  10    5.08    2.07
 -16   0  12    0.91    1.82
 -16   0  14   64.46    5.74
 -16   0  16  316.20   13.58
 -16  -1 -17   26.99    3.73
 -16   1 -17   24.91    3.43
 -16  -1 -15   -1.42    2.19
 -16   1 -15    1.41    1.77
 -16   1 -15   -0.72    3.31
 -16  -1 -13   13.99    2.42
 -16   1 -13   22.19    2.71
 -16   1 -13   21.35    4.17
 -16  -1 -13   18.20    3.82
 -16   1 -11   59.18    3.52
 -16  -1 -11   53.97    3.43
 -16   1 -11   51.64    5.38
 -16  -1 -11   58.88    5.82
 -16  -1 -11   55.48    3.56
 -16   1 -11   57.85    3.66
 -16  -1 -11   56.49    3.68
 -16   1  -9  149.83    5.23
 -16  -1  -9  158.17    5.32
 -16  -1  -9  141.28    8.19
 -16   1  -9  150.30    8.49
 -16   1  -9  168.80    5.64
 -16  -1  -9  145.14    5.44
 -16   1  -9  144.36    6.16
 -16  -1  -9  153.29    5.33
 -16  -1  -7   67.99    4.08
 -16   1  -7   74.94    4.05
 -16   1  -7   69.76    3.02
 -16   1  -7   66.44    2.91
 -16   1  -7   70.76    2.95
 -16  -1  -7   74.49    3.02
 -16   1  -7   69.86    3.96
 -16  -1  -7   60.35    5.07
 -16   1  -7   63.59    5.28
 -16  -1  -7   73.32    2.98
 -16  -1  -7   70.37    3.10
 -16  -1  -5  753.08   16.89
 -16   1  -5  751.08   16.37
 -16   1  -5  745.97   14.10
 -16  -1  -5  744.89   14.13
 -16   1  -5  770.13   14.17
 -16   1  -5  742.93   19.94
 -16  -1  -5  766.71   19.90
 -16  -1  -5  710.36   14.01
 -16  -1  -5  731.96   14.20
 -16  -1  -5  738.58   17.48
 -16   1  -5  745.76   17.26
 -16  -1  -5  751.47   14.06
 -16   1  -5  730.16   14.18
 -16  -1  -3  653.90   15.85
 -16   1  -3  661.90   15.64
 -16   1  -3  667.99   14.11
 -16  -1  -3  679.93   14.94
 -16  -1  -3  663.15   17.00
 -16  -1  -3  643.04   17.39
 -16   1  -3  646.28   17.69
 -16  -1  -1  454.41   13.52
 -16   1  -1  470.20   13.74
 -16   1  -1  478.38   13.28
 -16   1  -1  475.53   13.41
 -16  -1  -1  463.99   13.00
 -16   1  -1  493.44   10.17
 -16  -1  -1  478.10   11.11
 -16   1  -1  466.46   12.13
 -16  -1  -1  463.86   12.20
 -16  -1   1  152.45    5.86
 -16   1   1  148.82    5.81
 -16  -1   1  147.67    4.74
 -16  -1   1  163.71    6.56
 -16   1   1  152.45    6.56
 -16  -1   1  143.57    6.46
 -16   1   1  154.69    6.81
 -16   1   3  352.08   11.04
 -16  -1   3  349.04   10.77
 -16  -1   3  339.02    9.81
 -16   1   3  355.26   10.06
 -16   1   3  346.65    9.58
 -16  -1   3  355.12    9.42
 -16   1   5  330.61    9.97
 -16  -1   5  324.94    7.13
 -16  -1   5  334.78    9.67
 -16   1   5  321.02    9.70
 -16   1   5  331.83   10.72
 -16  -1   5  329.94   10.45
 -16  -1   5  326.16    9.76
 -16  -1   7   25.93    2.43
 -16  -1   7   27.80    1.90
 -16  -1   7   25.24    2.83
 -16   1   7   26.65    2.94
 -16  -1   9    8.05    1.44
 -16  -1   9    7.19    2.05
 -16   1   9    8.07    2.30
 -16  -1  11   31.26    2.81
 -16   1  11   32.82    3.85
 -16  -1  11   40.39    4.10
 -16  -1  13   15.01    3.16
 -16   1  13   23.90    3.54
 -16  -1  15  129.80    8.20
 -16   1  15  114.34    7.73
 -16  -1  17  149.81    9.34
 -16   1  17  135.63    8.95
 -16   2 -16   12.86    4.01
 -16   2 -16    7.36    2.47
 -16  -2 -16    8.16    2.53
 -16   2 -14    4.13    3.24
 -16  -2 -14    9.76    3.16
 -16  -2 -14    3.67    2.16
 -16   2 -14    6.63    2.11
 -16   2 -12   54.08    5.96
 -16   2 -12   65.69    4.27
 -16  -2 -12   62.81    4.14
 -16   2 -12   59.88    3.97
 -16   2 -10  146.93    6.12
 -16   2 -10  143.57    5.52
 -16   2 -10  145.82    5.72
 -16  -2 -10  144.93    5.57
 -16  -2 -10  142.52    8.49
 -16   2 -10  127.30    8.26
 -16  -2 -10  149.10    5.90
 -16   2 -10  148.64    5.51
 -16  -2  -8   36.99    2.50
 -16   2  -8   35.23    2.95
 -16   2  -8   29.95    2.21
 -16   2  -8   33.68    2.29
 -16   2  -8   34.08    2.24
 -16  -2  -8   28.86    2.13
 -16   2  -8   28.33    4.09
 -16   2  -8   33.50    2.79
 -16  -2  -8   40.95    4.30
 -16  -2  -8   30.17    2.11
 -16   2  -6  190.15    6.43
 -16  -2  -6  197.02    7.14
 -16   2  -6  197.17    5.31
 -16   2  -6  204.01    5.39
 -16  -2  -6  187.11    5.19
 -16   2  -6  197.27    6.89
 -16  -2  -6  194.04    5.52
 -16  -2  -6  186.79    5.23
 -16   2  -6  210.95    9.44
 -16  -2  -6  185.41    8.51
 -16   2  -4  315.39    6.61
 -16  -2  -4  303.27    6.54
 -16   2  -4  293.85   11.02
 -16  -2  -4  306.99   10.76
 -16   2  -4  297.38    9.01
 -16  -2  -4  318.14    9.52
 -16  -2  -4  316.06    9.15
 -16   2  -4  311.76    8.06
 -16  -2  -4  316.14   10.39
 -16  -2  -4  312.01    6.73
 -16  -2  -4  317.28    6.59
 -16   2  -4  309.22    6.63
 -16  -2  -2  299.40    8.51
 -16   2  -2  310.72    7.15
 -16   2  -2  308.33   10.17
 -16  -2  -2  302.81    9.78
 -16   2  -2  311.90    9.01
 -16  -2  -2  305.53    9.24
 -16  -2  -2  293.94   10.01
 -16   2  -2  285.39   10.46
 -16  -2   0  413.24   11.60
 -16   2   0  413.41   12.61
 -16  -2   0  402.97   11.77
 -16   2   0  411.23   10.97
 -16  -2   0  380.79   10.81
 -16  -2   2  375.63    9.53
 -16  -2   2  374.59   10.45
 -16   2   2  383.62   10.64
 -16   2   2  383.25   11.82
 -16  -2   2  392.36   11.26
 -16  -2   4  381.99   11.04
 -16   2   4  351.67   11.35
 -16  -2   4  359.99   10.08
 -16  -2   4  363.39    7.72
 -16  -2   4  359.31   10.15
 -16   2   4  368.10   10.41
 -16   2   4  368.82   10.54
 -16  -2   6   29.11    2.89
 -16   2   6   30.17    3.07
 -16   2   6   22.77    2.71
 -16  -2   6   27.58    2.84
 -16  -2   6   23.56    2.34
 -16  -2   6   24.09    1.75
 -16  -2   8    9.70    2.14
 -16   2   8    9.10    2.09
 -16  -2   8   10.81    1.52
 -16   2  10   29.63    3.57
 -16  -2  10   22.50    3.03
 -16  -2  10   27.37    2.60
 -16   2  12   42.30    4.42
 -16  -2  12   47.10    4.58
 -16   2  14    6.30    2.51
 -16  -2  14    8.86    2.90
 -16   2  16  105.43    7.60
 -16  -2  16  103.49    7.56
 -16   3 -15   -0.73    2.86
 -16   3 -15    1.34    1.60
 -16   3 -15   -0.37    1.80
 -16   3 -15   -0.68    1.74
 -16  -3 -15   -0.74    1.89
 -16   3 -13    2.64    3.00
 -16  -3 -13    4.82    2.97
 -16  -3 -13    0.32    1.82
 -16   3 -13    3.59    1.57
 -16   3 -13    3.22    1.74
 -16   3 -13    1.57    1.66
 -16   3 -11   57.11    5.93
 -16  -3 -11   44.44    5.07
 -16  -3 -11   51.36    3.46
 -16  -3 -11   46.39    3.58
 -16   3 -11   48.66    3.45
 -16   3 -11   51.42    3.52
 -16   3 -11   54.38    3.75
 -16  -3  -9   75.84    5.89
 -16   3  -9   84.50    3.99
 -16   3  -9   74.63    3.72
 -16  -3  -9   72.46    3.68
 -16   3  -9   77.42    4.15
 -16   3  -9   81.52    6.41
 -16  -3  -9   75.51    3.70
 -16  -3  -9   74.56    4.00
 -16  -3  -7  108.74    4.38
 -16   3  -7  117.68    5.02
 -16   3  -7  113.98    4.22
 -16   3  -7  109.58    4.14
 -16  -3  -7  104.69    4.08
 -16   3  -7  115.56    7.14
 -16  -3  -7  108.06    6.54
 -16  -3  -7  111.92    4.15
 -16   3  -7  112.07    4.97
 -16   3  -5  311.12    7.64
 -16  -3  -5  337.72    7.73
 -16  -3  -5  320.18    7.89
 -16   3  -5  329.45   11.93
 -16  -3  -5  302.82   10.92
 -16  -3  -5  323.33    7.63
 -16   3  -5  336.22    7.86
 -16   3  -5  311.01    9.25
 -16   3  -5  333.77    8.67
 -16   3  -3  183.73    5.17
 -16  -3  -3  188.27    6.72
 -16  -3  -3  188.84    4.61
 -16   3  -3  185.29    4.66
 -16  -3  -3  172.18    7.07
 -16  -3  -3  185.64    6.89
 -16   3  -3  182.35    6.48
 -16  -3  -3  188.53    7.63
 -16   3  -3  180.27    8.08
 -16  -3  -1  364.28   11.03
 -16   3  -1  364.08   11.85
 -16   3  -1  356.91   10.13
 -16  -3  -1  371.20   10.47
 -16  -3  -1  371.46   10.85
 -16  -3  -1  378.11   10.10
 -16   3  -1  368.40    7.34
 -16  -3  -1  362.12    7.53
 -16  -3  -1  369.35    7.34
 -16   3  -1  376.30    7.49
 -16   3  -1  382.18   11.32
 -16  -3  -1  363.30    7.58
 -16  -3   1  317.22    8.17
 -16   3   1  341.40   10.95
 -16  -3   1  325.92    9.92
 -16  -3   1  313.83    6.79
 -16   3   1  319.29    9.42
 -16  -3   1  340.98    9.64
 -16  -3   3  164.62    5.87
 -16  -3   3  152.89    6.31
 -16   3   3  160.61    7.02
 -16  -3   3  153.68    4.33
 -16  -3   3  147.42    5.88
 -16   3   3  169.16    6.38
 -16  -3   5   88.43    4.76
 -16   3   5   94.97    5.37
 -16  -3   5  100.12    5.02
 -16  -3   5   99.48    4.62
 -16  -3   5   96.23    3.62
 -16  -3   7   11.37    2.11
 -16   3   7   13.21    2.34
 -16  -3   7   14.23    1.96
 -16  -3   7   12.67    1.65
 -16  -3   9    2.25    1.74
 -16   3   9    2.36    1.85
 -16  -3   9    2.08    1.37
 -16  -3  11   46.79    4.59
 -16   3  11   54.38    4.85
 -16  -3  13   25.50    3.75
 -16   3  13   28.44    4.05
 -16  -3  15   70.31    6.23
 -16   3  15   70.84    6.27
 -16  -3  17   86.70    7.36
 -16   3  17   99.26    7.69
 -16  -4 -16   -0.38    2.03
 -16   4 -16    6.09    3.40
 -16  -4 -16   -3.44    3.34
 -16   4 -16   -0.41    2.15
 -16   4 -16    1.53    1.99
 -16  -4 -16    5.78    2.53
 -16  -4 -14    0.67    1.62
 -16  -4 -14   -0.62    3.15
 -16   4 -14    0.70    3.11
 -16   4 -14   -0.33    1.74
 -16   4 -14    0.35    1.64
 -16  -4 -14    1.81    2.11
 -16   4 -12   13.71    2.26
 -16  -4 -12   15.46    3.52
 -16   4 -12   11.97    3.47
 -16  -4 -12   14.16    2.28
 -16   4 -12    8.49    1.71
 -16  -4 -12   15.26    2.52
 -16  -4 -10   87.09    4.78
 -16   4 -10   87.92    6.84
 -16  -4 -10   80.98    4.32
 -16  -4 -10   81.20    4.26
 -16   4 -10   75.81    4.24
 -16  -4 -10   84.39    6.28
 -16   4 -10   80.26    4.20
 -16   4 -10   89.65    4.46
 -16  -4  -8  174.06    6.27
 -16  -4  -8  176.03    6.01
 -16  -4  -8  170.42    5.97
 -16   4  -8  178.24    6.62
 -16   4  -8  172.15    6.06
 -16   4  -8  177.75    6.06
 -16  -4  -8  152.69    8.05
 -16   4  -8  174.00    9.23
 -16   4  -8  171.12    6.26
 -16   4  -6  319.65    8.30
 -16  -4  -6  307.69    8.39
 -16   4  -6  303.83   11.86
 -16  -4  -6  312.53   11.09
 -16  -4  -6  317.13    8.18
 -16   4  -6  322.66    8.28
 -16   4  -6  318.52    8.75
 -16  -4  -6  284.40    8.11
 -16   4  -6  314.57    9.06
 -16  -4  -4  269.62    9.13
 -16   4  -4  267.82    7.05
 -16  -4  -4  269.09    6.84
 -16  -4  -4  276.45    7.11
 -16   4  -4  271.01   10.53
 -16  -4  -4  244.32    9.21
 -16  -4  -4  255.81    6.78
 -16   4  -4  275.36    6.99
 -16   4  -4  267.32    8.20
 -16   4  -4  266.34    6.91
 -16  -4  -2  456.15   10.27
 -16  -4  -2  459.97    9.65
 -16   4  -2  473.03   14.33
 -16  -4  -2  488.30   13.16
 -16   4  -2  494.75   10.33
 -16  -4  -2  501.54   12.78
 -16  -4  -2  484.77   12.80
 -16  -4  -2  482.72   10.17
 -16   4  -2  477.78   12.19
 -16  -4  -2  464.16   12.62
 -16  -4  -2  469.40   10.08
 -16   4  -2  486.00    9.63
 -16   4  -2  453.79   10.12
 -16   4  -2  482.23   13.55
 -16  -4   0  326.93    9.56
 -16   4   0  312.98    9.33
 -16  -4   0  306.56    7.97
 -16  -4   0  315.42    9.72
 -16   4   0  316.13   10.81
 -16   4   0  341.06   10.18
 -16  -4   0  314.09    7.50
 -16  -4   2   47.13    2.34
 -16  -4   2   45.47    3.08
 -16  -4   2   44.31    2.92
 -16  -4   2   40.51    2.06
 -16   4   2   39.43    3.56
 -16  -4   2   49.78    3.40
 -16  -4   4  107.25    4.00
 -16  -4   4   96.18    4.60
 -16  -4   4   93.47    4.72
 -16   4   4  107.52    5.77
 -16  -4   4   99.07    4.91
 -16  -4   6    2.81    1.20
 -16   4   6    2.72    1.71
 -16  -4   6    3.94    1.80
 -16  -4   6    4.23    1.24
 -16  -4   8   33.75    2.76
 -16   4   8   40.46    3.95
 -16  -4   8   40.09    3.81
 -16  -4   8   33.48    2.73
 -16   4  10    2.63    2.09
 -16  -4  10   -0.42    2.01
 -16   4  12   43.01    4.65
 -16  -4  12   41.96    4.65
 -16   4  14  143.09    8.61
 -16  -4  14  119.46    7.98
 -16   4  16   89.83    7.24
 -16  -4  16   72.21    6.71
 -16  -5 -15    8.19    2.33
 -16   5 -15    7.50    2.52
 -16  -5 -15    6.51    2.62
 -16  -5 -15   12.65    3.92
 -16   5 -15    7.26    3.89
 -16  -5 -13    2.27    1.63
 -16   5 -13   -0.33    1.57
 -16  -5 -13    0.71    1.99
 -16  -5 -13   -0.56    2.70
 -16   5 -13   -0.66    2.96
 -16  -5 -11   19.31    2.73
 -16   5 -11   17.41    3.73
 -16  -5 -11   21.86    3.83
 -16   5 -11   21.73    2.25
 -16  -5 -11   20.29    2.59
 -16   5 -11   20.38    2.71
 -16   5  -9  160.06    6.30
 -16   5  -9  149.20    5.72
 -16  -5  -9  153.10    6.10
 -16  -5  -9  158.92    6.45
 -16   5  -9  156.01    8.95
 -16  -5  -9  151.11    7.99
 -16   5  -7  265.43    8.26
 -16   5  -7  269.24    8.10
 -16   5  -7  270.77    8.07
 -16  -5  -7  262.83    7.98
 -16   5  -7  272.01    8.11
 -16  -5  -7  268.82    7.93
 -16  -5  -7  261.10   10.05
 -16   5  -7  265.80   11.25
 -16  -5  -7  258.45    8.17
 -16  -5  -5  140.26    5.25
 -16   5  -5  139.72    5.09
 -16  -5  -5  149.40    5.20
 -16   5  -5  137.95    5.09
 -16   5  -5  139.75    5.01
 -16   5  -5  144.30    7.59
 -16  -5  -5  142.81    6.59
 -16  -5  -5  137.44    6.22
 -16   5  -5  142.60    5.52
 -16  -5  -5  141.21    4.99
 -16   5  -3   92.64    4.40
 -16  -5  -3   95.64    4.80
 -16   5  -3   87.46    3.18
 -16  -5  -3   94.41    3.68
 -16  -5  -3   89.97    3.65
 -16   5  -3   91.10    3.73
 -16   5  -3   95.31    3.77
 -16  -5  -3   93.53    3.85
 -16   5  -3   87.25    5.66
 -16  -5  -3   96.16    5.01
 -16  -5  -1  285.19    8.74
 -16   5  -1  290.30    7.40
 -16   5  -1  278.22    7.34
 -16   5  -1  291.85    9.49
 -16  -5  -1  270.71    7.15
 -16   5  -1  284.24    8.59
 -16  -5  -1  268.18    8.78
 -16  -5  -1  282.45    8.86
 -16   5  -1  263.68   10.11
 -16  -5  -1  265.47    7.26
 -16  -5  -1  291.14    7.31
 -16  -5  -1  282.31    7.53
 -16  -5   1  264.67    7.31
 -16  -5   1  279.44    8.59
 -16  -5   1  266.26    6.99
 -16   5   1  274.25    7.26
 -16  -5   1  256.13    7.79
 -16   5   1  262.01    9.77
 -16  -5   1  268.35    8.35
 -16  -5   3   12.67    1.62
 -16  -5   3   15.15    1.96
 -16   5   3   11.39    2.26
 -16  -5   3   13.82    2.06
 -16  -5   3   15.83    1.60
 -16  -5   3   10.60    1.71
 -16   5   5   36.73    3.58
 -16  -5   5   42.01    3.01
 -16  -5   5   51.05    3.78
 -16  -5   5   47.84    3.02
 -16  -5   7   54.26    3.35
 -16  -5   7   43.39    3.96
 -16  -5   7   50.71    3.34
 -16  -5   9   56.34    4.73
 -16  -5  11   10.35    2.75
 -16  -5  13   64.78    5.81
 -16   5  13   62.26    5.68
 -16  -5  15   69.31    6.33
 -16   5  15   65.43    6.30
 -16   6 -14   16.01    2.87
 -16   6 -14   14.45    3.93
 -16  -6 -14   14.26    3.74
 -16  -6 -14   19.08    2.92
 -16  -6 -14   12.88    3.06
 -16   6 -12    2.64    1.65
 -16  -6 -12    1.42    1.90
 -16  -6 -12    3.89    1.85
 -16   6 -12    3.76    3.09
 -16  -6 -12    3.51    2.44
 -16  -6 -10   95.99    5.39
 -16  -6 -10   93.32    5.03
 -16   6 -10   89.77    5.01
 -16   6 -10   85.59    6.96
 -16  -6 -10   88.23    6.20
 -16  -6  -8  138.57    7.16
 -16   6  -8  133.19    8.03
 -16  -6  -8  133.78    6.02
 -16   6  -8  144.65    6.08
 -16  -6  -8  138.17    5.89
 -16   6  -8  140.44    5.31
 -16   6  -6   89.16    4.26
 -16   6  -6   96.65    4.53
 -16  -6  -6   92.39    4.35
 -16  -6  -6   95.36    5.38
 -16   6  -6   91.09    6.20
 -16  -6  -6   96.04    4.68
 -16   6  -6   92.21    4.41
 -16  -6  -6   96.68    4.56
 -16   6  -6   97.77    4.35
 -16  -6  -4   53.03    3.55
 -16  -6  -4   51.31    3.64
 -16   6  -4   49.60    4.42
 -16   6  -4   49.21    3.04
 -16  -6  -4   52.56    3.11
 -16   6  -4   51.72    2.70
 -16  -6  -4   56.52    3.31
 -16   6  -4   49.89    3.19
 -16   6  -4   54.90    3.23
 -16  -6  -4   53.87    3.13
 -16  -6  -2  143.70    5.03
 -16   6  -2  146.19    7.18
 -16  -6  -2  127.75    5.50
 -16   6  -2  137.24    5.05
 -16  -6  -2  127.99    4.66
 -16   6  -2  130.32    5.01
 -16  -6  -2  129.64    4.88
 -16  -6  -2  133.36    5.47
 -16  -6   0  629.20   13.89
 -16  -6   0  622.73   14.59
 -16   6   0  604.65   16.86
 -16  -6   0  567.37   13.78
 -16  -6   0  624.98   14.24
 -16   6   0  626.26   14.06
 -16  -6   0  619.94   14.38
 -16  -6   0  610.24   15.20
 -16  -6   2  161.53    5.81
 -16  -6   2  160.06    6.20
 -16   6   2  161.72    5.68
 -16   6   2  161.42    7.38
 -16  -6   2  158.84    5.90
 -16  -6   2  164.44    5.57
 -16  -6   2  156.76    6.32
 -16  -6   4   61.59    3.42
 -16  -6   4   70.17    3.76
 -16  -6   4   61.94    3.65
 -16   6   4   57.91    4.40
 -16  -6   4   61.65    4.21
 -16  -6   6    3.72    1.62
 -16  -6   6    0.35    1.82
 -16  -6   6    1.50    1.14
 -16  -6   8   -0.41    2.06
 -16  -6   8    2.31    1.26
 -16  -6  10   16.70    3.23
 -16  -6  12   68.04    5.97
 -16  -6  14   29.70    4.64
 -16   7 -13    5.17    3.33
 -16  -7 -13    0.50    2.51
 -16  -7 -13    0.37    1.74
 -16  -7 -13    0.80    2.38
 -16   7 -13    1.88    1.83
 -16   7 -11   19.88    4.00
 -16  -7 -11   21.37    3.51
 -16   7 -11   23.21    2.91
 -16  -7 -11   18.44    2.79
 -16  -7 -11   22.14    3.13
 -16   7  -9   29.99    3.05
 -16  -7  -9   29.57    3.25
 -16  -7  -9   30.31    3.06
 -16  -7  -9   32.29    3.67
 -16   7  -9   25.70    3.98
 -16   7  -7  103.10    6.78
 -16  -7  -7  105.83    5.68
 -16  -7  -7  100.72    5.33
 -16  -7  -7   99.17    5.10
 -16   7  -7  103.22    5.19
 -16  -7  -5   48.07    3.31
 -16   7  -5   47.33    3.30
 -16  -7  -5   51.14    3.54
 -16  -7  -5   40.64    3.35
 -16   7  -5   41.46    4.20
 -16   7  -3   47.57    3.18
 -16   7  -3   55.48    4.53
 -16  -7  -3   47.00    3.19
 -16   7  -3   44.52    3.11
 -16  -7  -3   45.32    3.08
 -16  -7  -3   46.78    3.16
 -16  -7  -1  198.97    6.64
 -16  -7  -1  186.80    6.75
 -16   7  -1  181.88    7.12
 -16   7  -1  188.76    6.61
 -16   7  -1  182.61    6.61
 -16  -7  -1  191.54    6.36
 -16   7  -1  209.49    8.60
 -16  -7  -1  196.32    6.63
 -16  -7  -1  184.64    7.16
 -16  -7   1  225.44    7.44
 -16   7   1  211.62    7.24
 -16   7   1  228.69    8.88
 -16  -7   1  220.72    6.75
 -16  -7   1  204.21    7.41
 -16  -7   1  207.90    7.00
 -16  -7   3   71.43    3.97
 -16   7   3   64.89    4.66
 -16  -7   3   76.58    4.23
 -16  -7   3   73.73    4.75
 -16   7   3   67.52    3.95
 -16  -7   3   73.86    3.98
 -16  -7   5   -0.21    1.25
 -16   7   5    1.39    1.74
 -16  -7   5    1.76    2.07
 -16  -7   5    0.24    1.30
 -16  -7   7    7.67    2.43
 -16  -7   7    5.32    1.42
 -16  -7   9    6.91    2.80
 -16  -7  11   35.25    4.51
 -16  -7  13   62.85    6.14
 -16   8 -12   -2.38    3.19
 -16  -8 -12    0.75    1.77
 -16  -8 -12    3.25    2.36
 -16   8 -12   -0.38    1.80
 -16  -8 -10   10.98    2.36
 -16  -8 -10    9.95    2.48
 -16   8 -10   12.58    2.52
 -16   8 -10    9.16    3.00
 -16  -8  -8   38.41    3.50
 -16   8  -8   37.55    4.50
 -16   8  -8   36.61    3.52
 -16  -8  -8   39.22    3.73
 -16  -8  -6  144.81    6.61
 -16   8  -6  151.99    6.60
 -16  -8  -6  144.94    6.43
 -16   8  -6  145.95    7.90
 -16  -8  -4   80.67    4.53
 -16   8  -4   83.54    4.73
 -16   8  -4   94.36    5.99
 -16   8  -2   20.63    3.07
 -16  -8  -2   16.24    2.12
 -16   8  -2   17.05    2.31
 -16   8   0  103.16    5.09
 -16  -8   0  100.59    4.96
 -16  -8   0   96.05    4.92
 -16   8   0  101.61    5.81
 -16  -8   2    4.54    1.38
 -16   8   2    6.95    1.85
 -16  -8   2    5.00    1.59
 -16   8   2    4.75    1.91
 -16   8   4    1.37    1.61
 -16   8   4    2.82    1.49
 -16  -8   4    1.59    1.49
 -16  -8   4    1.31    1.10
 -16  -8   4    1.80    2.03
 -16  -8   6    7.11    1.49
 -16  -8   6    7.95    1.99
 -16  -8   6    9.84    2.89
 -16  -8   8   59.99    5.38
 -16  -8  10    2.07    2.67
 -16  -8  12   25.26    4.23
 -16  -9  -9   24.41    3.31
 -16   9  -9   21.86    3.70
 -16   9  -9   22.78    3.11
 -16  -9  -9   19.92    3.23
 -16  -9  -7   52.39    4.39
 -16   9  -7   62.95    4.60
 -16   9  -7   49.07    4.86
 -16  -9  -7   52.80    4.19
 -16  -9  -5   70.78    4.59
 -16   9  -5   70.53    5.33
 -16   9  -5   79.30    4.93
 -16  -9  -3   62.88    4.25
 -16   9  -3   69.29    5.02
 -16   9  -3   61.32    4.32
 -16   9  -1   49.72    3.79
 -16   9  -1   48.53    4.21
 -16  -9  -1   45.24    3.57
 -16  -9  -1   45.71    3.64
 -16  -9   1    9.99    2.09
 -16  -9   1   13.64    2.11
 -16   9   1    7.76    2.29
 -16   9   1   14.56    2.38
 -16  -9   3   10.88    1.86
 -16  -9   3    9.44    2.07
 -16   9   3   11.65    2.40
 -16   9   3   11.06    2.47
 -16  -9   5   16.89    1.99
 -16   9   5   12.32    2.49
 -16  -9   5   16.80    2.57
 -16  -9   5    8.81    2.83
 -16  -9   7    3.28    2.48
 -16  -9   7    3.32    1.83
 -16  -9   9   -1.56    2.86
 -16  10  -6    7.68    2.35
 -16 -10  -6    6.41    2.32
 -16 -10  -6    7.77    2.11
 -16  10  -6   10.83    2.65
 -16  10  -4   11.82    2.62
 -16  10  -4   12.59    2.45
 -16 -10  -4   14.88    2.61
 -16 -10  -2   14.12    2.62
 -16  10  -2   15.00    2.68
 -16 -10  -2    7.75    2.17
 -16  10  -2   11.72    2.49
 -16 -10   0   23.31    2.98
 -16  10   0   29.02    3.24
 -16 -10   0   24.87    2.71
 -16  10   0   28.94    3.33
 -16 -10   2   22.05    2.45
 -16  10   2   25.64    3.06
 -16 -10   2   24.98    3.13
 -16  10   2   21.44    2.89
 -16 -10   4   52.86    4.34
 -16  10   4   53.38    4.41
 -16  10   6    9.56    2.37
 -16 -10   6    8.57    2.34
 -16 -10   6    4.31    3.13
 -16 -10   8    6.33    3.01
 -16  11  -3   20.76    3.05
 -16 -11  -3   19.28    3.09
 -16  11  -1   28.62    3.43
 -16 -11  -1   21.09    3.10
 -16 -11  -1   26.55    2.90
 -16  11   1   12.41    2.65
 -16 -11   1    9.11    2.68
 -16  11   3   33.76    3.75
 -16 -11   3   32.00    3.77
 -15   0 -17    0.42    2.15
 -15   0 -15   -0.36    1.95
 -15   0 -13   -0.30    1.58
 -15   0 -11   -1.64    2.75
 -15   0 -11    0.24    1.44
 -15   0 -11   -0.43    1.30
 -15   0 -11   -0.67    1.29
 -15   0  -9    0.97    2.05
 -15   0  -9   -0.56    1.19
 -15   0  -9    0.17    1.01
 -15   0  -9    0.18    0.94
 -15   0  -7    0.13    0.81
 -15   0  -7    0.43    1.91
 -15   0  -7   -0.92    1.35
 -15   0  -7   -0.51    0.87
 -15   0  -7   -0.12    0.73
 -15   0  -5    0.54    0.61
 -15   0  -5    2.26    1.86
 -15   0  -5    0.67    1.01
 -15   0  -5    0.66    0.55
 -15   0  -5    1.32    1.19
 -15   0  -5    0.66    1.74
 -15   0  -5    0.68    0.53
 -15   0  -3    0.64    0.98
 -15   0  -3    1.77    1.60
 -15   0  -3    1.00    1.45
 -15   0  -3   -0.15    0.90
 -15   0  -3    1.20    1.57
 -15   0  -1    0.41    0.90
 -15   0  -1   -0.81    1.52
 -15   0  -1    1.19    1.36
 -15   0  -1    0.12    0.66
 -15   0  -1    0.27    1.33
 -15   0   1   -0.28    1.08
 -15   0   1   -0.26    1.35
 -15   0   1    0.82    0.82
 -15   0   1    0.27    0.72
 -15   0   3    0.93    1.02
 -15   0   3    0.21    0.86
 -15   0   3    0.55    1.29
 -15   0   5    1.67    1.26
 -15   0   5    0.22    0.96
 -15   0   5    0.84    1.20
 -15   0   7   -0.29    1.36
 -15   0   9   -0.18    1.07
 -15   0   9    0.35    1.56
 -15   0  11   -0.23    1.27
 -15   0  11   -0.82    1.99
 -15   0  13    0.47    1.90
 -15   0  15    1.61    2.44
 -15   0  17    0.60    2.47
 -15  -1 -16    9.01    2.43
 -15   1 -16   12.49    2.58
 -15  -1 -14    4.01    2.09
 -15   1 -14    2.33    1.85
 -15   1 -12    1.18    2.73
 -15   1 -12    0.82    1.43
 -15  -1 -12    0.28    1.49
 -15  -1 -10   33.21    2.68
 -15   1 -10   34.75    4.59
 -15  -1 -10   37.47    4.37
 -15  -1 -10   39.00    2.78
 -15   1 -10   35.86    2.70
 -15   1 -10   37.71    2.89
 -15  -1 -10   37.30    2.95
 -15   1  -8   11.25    1.95
 -15   1  -8   17.12    1.72
 -15   1  -8   18.55    2.09
 -15  -1  -8   15.63    1.63
 -15  -1  -8   19.92    1.92
 -15  -1  -8   17.42    3.06
 -15   1  -8   15.86    2.98
 -15  -1  -8   14.63    1.57
 -15   1  -8   15.02    1.58
 -15  -1  -6   16.00    2.16
 -15   1  -6   15.70    1.92
 -15   1  -6   13.82    1.25
 -15  -1  -6   14.11    1.34
 -15  -1  -6   15.13    1.29
 -15   1  -6   13.02    1.83
 -15   1  -6   10.69    2.41
 -15  -1  -6   17.24    2.92
 -15   1  -4    9.47    1.56
 -15  -1  -4    7.86    1.55
 -15   1  -4   14.47    2.43
 -15  -1  -4    8.56    2.21
 -15   1  -4    9.26    0.75
 -15  -1  -4    7.52    0.73
 -15   1  -4    8.89    2.22
 -15  -1  -4   11.80    2.24
 -15   1  -4    9.77    1.31
 -15  -1  -4    9.35    1.50
 -15   1  -4    9.44    0.77
 -15  -1  -4    8.75    0.77
 -15   1  -4   11.59    0.83
 -15  -1  -4   10.24    0.76
 -15  -1  -4    8.87    0.82
 -15  -1  -4    8.44    2.01
 -15   1  -4   10.01    2.28
 -15  -1  -2   36.17    3.29
 -15   1  -2   36.45    3.32
 -15  -1  -2   36.05    3.12
 -15   1  -2   30.99    3.06
 -15  -1  -2   35.71    2.36
 -15   1  -2   42.94    2.14
 -15  -1  -2   35.23    3.14
 -15   1  -2   33.10    3.22
 -15  -1  -2   36.57    2.69
 -15   1  -2   31.67    2.49
 -15   1   0   36.66    3.19
 -15  -1   0   33.57    3.00
 -15  -1   0   34.03    2.13
 -15   1   0   35.37    3.10
 -15  -1   0   30.15    2.81
 -15   1   0   31.74    1.57
 -15   1   0   31.52    2.46
 -15  -1   0   31.04    2.45
 -15  -1   2   64.50    3.17
 -15   1   2   77.48    3.57
 -15  -1   2   68.17    4.10
 -15   1   2   73.57    4.35
 -15  -1   2   66.90    3.62
 -15   1   2   73.58    3.81
 -15  -1   4    5.52    0.67
 -15   1   4    5.12    1.49
 -15  -1   4    4.75    1.44
 -15  -1   4    4.59    1.34
 -15   1   4    7.74    1.63
 -15  -1   4    8.00    1.49
 -15   1   4    6.37    1.43
 -15  -1   6   83.93    4.20
 -15   1   6   94.04    4.89
 -15  -1   6   88.30    3.26
 -15  -1   6   86.52    4.80
 -15   1   6   89.86    4.95
 -15  -1   6   80.30    4.54
 -15  -1   8   20.08    1.88
 -15  -1   8   22.40    2.77
 -15   1   8   21.66    2.74
 -15  -1  10   86.41    4.19
 -15   1  10   74.78    5.39
 -15  -1  10   88.78    5.65
 -15   1  12   41.86    4.42
 -15  -1  12   46.77    4.53
 -15   1  14    3.55    2.22
 -15  -1  14    4.04    2.21
 -15  -1  16   22.20    3.87
 -15   1  16   20.47    3.98
 -15  -1  18   11.99    3.52
 -15   1  18   12.58    3.94
 -15   2 -17    1.27    2.06
 -15  -2 -17    0.43    2.34
 -15   2 -15    2.58    1.92
 -15  -2 -15   -0.74    2.13
 -15  -2 -13    2.51    1.86
 -15   2 -13    1.26    3.02
 -15   2 -13    4.35    1.79
 -15   2 -11    1.53    1.33
 -15  -2 -11    0.23    1.30
 -15  -2 -11    1.03    1.50
 -15   2 -11    2.83    2.71
 -15  -2 -11    1.58    2.31
 -15   2 -11    0.66    1.24
 -15   2  -9   54.19    3.08
 -15   2  -9   54.66    3.12
 -15   2  -9   52.22    3.38
 -15  -2  -9   53.02    3.03
 -15  -2  -9   45.13    4.63
 -15   2  -9   53.40    5.12
 -15   2  -9   51.80    3.17
 -15  -2  -9   53.49    3.30
 -15  -2  -7    1.23    1.02
 -15   2  -7    1.51    1.16
 -15   2  -7    0.69    0.88
 -15   2  -7    0.73    0.75
 -15   2  -7    0.84    0.84
 -15  -2  -7    0.68    0.73
 -15   2  -7    2.39    1.14
 -15  -2  -7    1.80    0.86
 -15   2  -7   -0.89    1.76
 -15  -2  -7    2.44    1.78
 -15  -2  -5    8.39    2.13
 -15  -2  -5   11.55    1.81
 -15   2  -5   12.82    1.56
 -15   2  -5   12.09    1.12
 -15   2  -5   12.24    2.48
 -15  -2  -5   15.20    2.55
 -15   2  -5    8.93    1.52
 -15  -2  -5    9.75    1.00
 -15  -2  -3   91.97    5.14
 -15   2  -3   81.87    5.15
 -15   2  -3   86.80    2.43
 -15  -2  -3   83.51    2.35
 -15   2  -3   82.89    4.02
 -15  -2  -3   92.30    4.45
 -15   2  -3   87.07    3.28
 -15  -2  -3   81.89    3.97
 -15  -2  -3   84.28    2.37
 -15  -2  -3   85.97    2.53
 -15   2  -3   87.94    2.46
 -15  -2  -3   92.78    5.08
 -15   2  -3   77.04    4.89
 -15  -2  -3   78.18    4.62
 -15   2  -3   85.80    5.07
 -15  -2  -1   34.83    2.44
 -15   2  -1   38.18    1.66
 -15   2  -1   34.52    2.58
 -15  -2  -1   35.67    2.71
 -15  -2  -1   38.61    1.67
 -15   2  -1   33.63    3.19
 -15  -2  -1   33.13    2.91
 -15   2  -1   31.79    3.21
 -15  -2  -1   36.35    3.11
 -15   2  -1   36.70    3.10
 -15   2   1   46.16    3.58
 -15  -2   1   42.83    3.23
 -15   2   1   39.15    2.81
 -15  -2   1   41.79    2.87
 -15   2   1   46.50    3.56
 -15  -2   1   43.73    2.36
 -15   2   3  123.84    5.95
 -15  -2   3  133.33    5.72
 -15   2   3  125.67    5.23
 -15  -2   3  130.08    3.41
 -15  -2   3  130.72    5.03
 -15  -2   3  144.87    5.40
 -15   2   3  136.14    5.40
 -15   2   5   31.52    3.03
 -15  -2   5   33.71    2.90
 -15  -2   5   34.72    1.95
 -15   2   5   30.25    2.87
 -15  -2   5   38.29    2.99
 -15  -2   5   29.95    2.51
 -15  -2   7   -0.22    0.96
 -15  -2   7    1.07    0.86
 -15  -2   7   -0.30    1.57
 -15   2   7    0.63    1.29
 -15  -2   9   51.37    3.18
 -15  -2   9   49.09    4.13
 -15   2   9   52.81    4.35
 -15  -2  11   42.57    3.28
 -15  -2  11   38.32    4.03
 -15   2  11   44.94    4.27
 -15   2  13   -0.48    1.81
 -15  -2  13    1.44    2.18
 -15  -2  15    0.54    2.28
 -15   2  15    0.54    2.24
 -15   2  17   21.74    4.00
 -15  -2  17   23.60    4.17
 -15   3 -16   34.51    3.82
 -15   3 -16   37.76    5.65
 -15  -3 -16   33.90    4.00
 -15   3 -16   39.46    4.00
 -15   3 -14   24.20    3.14
 -15   3 -14   18.13    2.62
 -15   3 -14   23.95    2.58
 -15   3 -14   22.16    4.48
 -15  -3 -14   21.63    3.11
 -15   3 -12   41.67    3.45
 -15   3 -12   39.92    3.29
 -15   3 -12   37.54    4.84
 -15  -3 -12   41.68    4.96
 -15   3 -12   35.60    2.96
 -15  -3 -12   39.10    3.63
 -15   3 -10   65.22    3.67
 -15   3 -10   65.35    3.85
 -15   3 -10   49.73    3.44
 -15   3 -10   62.21    5.57
 -15  -3 -10   66.68    5.55
 -15   3 -10   53.04    3.38
 -15  -3 -10   64.11    3.67
 -15  -3 -10   67.33    4.03
 -15  -3 -10   57.97    3.46
 -15   3  -8    1.67    1.39
 -15   3  -8    3.06    1.14
 -15   3  -8    1.92    2.11
 -15  -3  -8    1.26    2.02
 -15   3  -8    2.54    1.22
 -15   3  -8    2.08    1.09
 -15  -3  -8    2.13    1.00
 -15  -3  -8    2.06    1.03
 -15  -3  -8    1.77    1.22
 -15  -3  -6    0.60    0.99
 -15   3  -6    0.95    1.01
 -15   3  -6    3.17    0.93
 -15  -3  -6    2.52    0.91
 -15  -3  -6    2.23    1.78
 -15   3  -6    0.20    0.86
 -15   3  -6    2.56    1.79
 -15  -3  -6    2.92    1.83
 -15  -3  -6    2.42    0.87
 -15   3  -6    1.22    0.78
 -15   3  -4    2.92    0.80
 -15   3  -4    3.98    1.21
 -15  -3  -4    2.52    1.44
 -15  -3  -4    3.21    1.37
 -15   3  -4    4.18    1.07
 -15   3  -4    2.64    1.78
 -15  -3  -4    3.77    1.60
 -15   3  -4    2.32    1.64
 -15  -3  -4    3.17    0.78
 -15   3  -2  458.82   13.14
 -15  -3  -2  461.09   12.41
 -15  -3  -2  446.15   11.61
 -15   3  -2  452.43    9.52
 -15  -3  -2  465.45    9.31
 -15   3  -2  455.81    9.38
 -15   3  -2  487.55   13.20
 -15  -3  -2  452.59    8.92
 -15   3  -2  444.36   11.49
 -15  -3  -2  465.65   12.00
 -15   3  -2  458.60   13.54
 -15  -3  -2  476.64   12.83
 -15  -3   0   26.69    1.42
 -15   3   0   27.25    1.37
 -15   3   0   24.76    2.63
 -15  -3   0   31.00    1.40
 -15  -3   0   28.64    2.76
 -15   3   0   28.77    2.96
 -15   3   0   29.62    2.43
 -15  -3   0   28.48    2.39
 -15   3   0   25.89    2.78
 -15  -3   0   32.37    2.78
 -15  -3   2    0.34    1.01
 -15  -3   2    1.25    1.09
 -15   3   2    0.87    1.07
 -15   3   2    1.51    1.38
 -15  -3   2    1.90    1.31
 -15  -3   2    1.48    0.75
 -15  -3   4   70.66    3.91
 -15   3   4   72.37    4.48
 -15  -3   4   66.07    3.89
 -15  -3   4   63.42    3.54
 -15  -3   4   69.98    2.91
 -15  -3   6    0.77    1.03
 -15   3   6    0.31    1.34
 -15  -3   6    0.56    1.44
 -15   3   6    0.61    1.30
 -15  -3   6    2.52    1.11
 -15  -3   8   63.82    3.52
 -15  -3   8   62.00    4.50
 -15   3   8   56.13    4.49
 -15  -3  10  244.31    8.11
 -15  -3  10  252.93   10.04
 -15   3  10  250.39   10.10
 -15  -3  12    4.13    2.01
 -15   3  12    1.87    2.16
 -15  -3  14    5.22    2.58
 -15   3  14    2.10    2.26
 -15   3  16    6.43    2.88
 -15  -3  16    5.26    2.79
 -15   4 -15    5.67    3.33
 -15  -4 -15    0.73    1.70
 -15  -4 -15   -0.40    2.02
 -15   4 -15    3.13    1.90
 -15   4 -15    0.36    1.77
 -15   4 -13   35.92    2.90
 -15   4 -13   36.64    5.10
 -15  -4 -13   36.98    3.37
 -15  -4 -13   39.02    3.81
 -15   4 -13   44.46    3.86
 -15   4 -13   34.80    3.42
 -15   4 -11   26.63    2.51
 -15   4 -11   33.27    3.10
 -15   4 -11   36.20    3.15
 -15  -4 -11   25.48    3.97
 -15   4 -11   30.01    4.49
 -15  -4 -11   30.60    2.92
 -15  -4 -11   34.71    3.23
 -15   4  -9  186.65    9.59
 -15   4  -9  194.66    6.65
 -15   4  -9  184.87    6.71
 -15  -4  -9  183.23    6.91
 -15  -4  -9  186.13    6.66
 -15  -4  -9  177.37    8.67
 -15   4  -9  179.67    6.37
 -15  -4  -9  205.99    6.72
 -15  -4  -7   11.15    1.78
 -15   4  -7   12.95    1.91
 -15   4  -7    9.63    1.51
 -15   4  -7   14.12    3.06
 -15  -4  -7   12.82    2.68
 -15  -4  -7   11.70    1.58
 -15  -4  -7   14.75    1.70
 -15   4  -7   10.89    1.58
 -15   4  -7   11.64    1.65
 -15  -4  -5   15.91    1.67
 -15   4  -5   15.36    1.83
 -15  -4  -5   17.07    2.50
 -15  -4  -5   15.73    1.54
 -15   4  -5   12.82    1.56
 -15   4  -5   18.18    1.72
 -15  -4  -5   16.94    1.58
 -15   4  -5   15.74    2.85
 -15  -4  -5   17.33    2.57
 -15   4  -5   16.53    1.57
 -15  -4  -3  191.33    4.35
 -15  -4  -3  189.39    7.07
 -15  -4  -3  182.75    6.85
 -15   4  -3  189.07    5.24
 -15  -4  -3  189.29    5.31
 -15   4  -3  191.87    7.75
 -15   4  -3  199.20    5.48
 -15  -4  -3  187.85    5.31
 -15  -4  -3  182.28    5.43
 -15   4  -3  187.48    6.38
 -15  -4  -3  192.02    7.31
 -15   4  -3  180.81    8.08
 -15   4  -3  202.92    5.47
 -15   4  -1   71.70    4.77
 -15  -4  -1   74.38    4.14
 -15  -4  -1   81.16    4.19
 -15  -4  -1   76.03    4.07
 -15   4  -1   71.60    3.76
 -15  -4  -1   69.36    3.90
 -15   4  -1   72.66    2.00
 -15   4  -1   77.54    2.93
 -15   4  -1   71.87    4.35
 -15  -4  -1   78.08    3.02
 -15  -4  -1   78.07    2.87
 -15  -4  -1   73.60    2.80
 -15   4  -1   66.05    2.75
 -15  -4   1    4.79    1.21
 -15  -4   1    3.34    0.91
 -15   4   1    2.72    0.88
 -15  -4   1    2.37    1.17
 -15   4   1    2.16    1.10
 -15  -4   1    2.13    0.82
 -15  -4   1    2.26    1.30
 -15   4   1    1.26    1.45
 -15  -4   3   64.91    3.01
 -15  -4   3   66.75    3.60
 -15  -4   3   59.51    3.57
 -15  -4   3   68.99    2.84
 -15  -4   3   66.89    3.77
 -15   4   3   60.05    4.16
 -15  -4   5   50.74    2.94
 -15  -4   5   57.28    3.35
 -15  -4   5   45.94    3.55
 -15   4   5   63.83    4.31
 -15  -4   7   10.14    1.70
 -15  -4   7   13.03    2.36
 -15  -4   7    8.51    1.49
 -15  -4   9   55.09    3.67
 -15   4   9   57.75    4.73
 -15  -4   9   52.91    4.42
 -15   4  11   86.44    6.12
 -15  -4  11   90.36    6.08
 -15   4  13    5.11    2.71
 -15  -4  13    8.08    2.91
 -15   4  15    7.94    2.96
 -15  -4  15    2.27    2.34
 -15   4  17   28.62    4.50
 -15  -4  17   37.01    4.97
 -15   5 -16    3.03    2.20
 -15   5 -16    0.41    1.91
 -15   5 -16    2.22    3.05
 -15  -5 -16    0.44    2.37
 -15  -5 -16    2.44    2.07
 -15   5 -14    8.27    2.27
 -15  -5 -14    5.25    3.17
 -15   5 -14    2.03    3.29
 -15  -5 -14   10.15    2.62
 -15  -5 -14    3.58    2.04
 -15   5 -12   30.68    3.19
 -15  -5 -12   30.25    3.11
 -15  -5 -12   26.36    3.26
 -15  -5 -12   26.73    4.05
 -15   5 -12   31.71    4.71
 -15  -5 -10  137.42    6.04
 -15   5 -10  136.01    6.10
 -15  -5 -10  157.03    8.15
 -15   5 -10  149.94    5.49
 -15  -5 -10  156.88    6.68
 -15   5 -10  136.16    8.39
 -15   5  -8  184.60    7.01
 -15   5  -8  188.76    6.79
 -15   5  -8  190.99    6.72
 -15  -5  -8  175.14    6.51
 -15   5  -8  186.10    9.29
 -15  -5  -8  214.05    8.86
 -15   5  -8  192.93    6.31
 -15  -5  -8  191.13    6.64
 -15  -5  -8  190.37    7.01
 -15  -5  -6  129.59    5.24
 -15  -5  -6  133.21    6.16
 -15   5  -6  135.73    7.42
 -15  -5  -6  128.66    6.40
 -15   5  -6  125.38    5.07
 -15   5  -6  120.66    4.96
 -15   5  -6  123.60    4.93
 -15  -5  -6  130.75    4.94
 -15   5  -6  130.60    5.13
 -15  -5  -6  129.84    4.98
 -15  -5  -4   23.88    1.40
 -15  -5  -4   24.99    2.10
 -15  -5  -4   26.51    2.69
 -15   5  -4   21.79    3.09
 -15  -5  -4   22.73    2.65
 -15  -5  -4   22.64    1.30
 -15   5  -4   29.14    2.00
 -15   5  -4   26.05    2.10
 -15  -5  -4   28.24    2.10
 -15   5  -4   22.92    2.02
 -15   5  -4   22.40    2.15
 -15  -5  -4   23.48    1.99
 -15   5  -2   40.86    2.45
 -15  -5  -2   42.21    2.33
 -15   5  -2   44.75    2.49
 -15  -5  -2   40.92    3.00
 -15   5  -2   42.14    1.88
 -15  -5  -2   46.25    2.55
 -15   5  -2   44.40    3.49
 -15  -5  -2   43.03    2.42
 -15   5  -2   43.26    2.90
 -15   5  -2   40.24    3.74
 -15  -5  -2   35.05    2.90
 -15  -5   0   13.60    1.45
 -15  -5   0   14.05    1.52
 -15   5   0    9.76    1.88
 -15  -5   0   15.00    1.91
 -15   5   0   16.33    1.56
 -15  -5   0   12.93    1.68
 -15  -5   0   12.98    1.83
 -15   5   0   16.68    2.49
 -15  -5   0   13.96    1.46
 -15  -5   2   17.92    1.64
 -15  -5   2   19.28    2.06
 -15   5   2   17.27    1.64
 -15  -5   2   21.99    1.95
 -15  -5   2   17.46    2.17
 -15  -5   2   17.52    2.04
 -15   5   2   17.99    2.52
 -15  -5   4    0.80    1.41
 -15  -5   4    0.72    1.01
 -15  -5   4    0.41    0.95
 -15  -5   4    1.13    0.92
 -15   5   4    3.15    1.62
 -15  -5   6   14.54    2.03
 -15  -5   6   15.31    2.49
 -15  -5   6   13.76    1.80
 -15   5   6   17.99    2.56
 -15  -5   8    2.03    1.14
 -15  -5   8    2.90    1.55
 -15  -5   8    3.00    1.91
 -15  -5  10   73.27    5.49
 -15   5  12   60.30    5.38
 -15  -5  12   56.28    5.20
 -15  -5  14   83.03    6.87
 -15   5  14   81.27    5.61
 -15   5  14   87.91    6.74
 -15   5  16   28.25    3.74
 -15   5  16   34.75    4.76
 -15  -6 -15    5.59    2.23
 -15   6 -15    7.65    2.70
 -15  -6 -15    4.15    3.05
 -15   6 -15    4.91    3.46
 -15  -6 -15    9.15    2.97
 -15  -6 -13   72.45    5.04
 -15   6 -13   66.29    4.92
 -15  -6 -13   69.05    5.21
 -15   6 -13   80.47    7.12
 -15  -6 -13   63.04    5.91
 -15  -6 -11   42.15    3.58
 -15   6 -11   36.91    3.53
 -15  -6 -11   40.04    3.87
 -15   6 -11   36.88    4.85
 -15  -6 -11   44.29    4.57
 -15  -6  -9   51.26    4.41
 -15   6  -9   44.91    3.42
 -15   6  -9   33.85    4.51
 -15   6  -9   39.32    2.65
 -15  -6  -9   42.81    3.58
 -15  -6  -9   44.75    3.45
 -15   6  -7   97.15    4.81
 -15   6  -7  102.88    4.94
 -15   6  -7  114.50    5.15
 -15  -6  -7  109.55    5.00
 -15   6  -7  104.59    4.35
 -15  -6  -7  102.06    4.81
 -15   6  -7  107.00    6.75
 -15  -6  -7  101.30    5.67
 -15  -6  -7  104.74    5.17
 -15  -6  -5   58.21    3.56
 -15  -6  -5   64.08    3.92
 -15  -6  -5   60.22    4.00
 -15   6  -5   62.23    4.91
 -15  -6  -5   63.22    3.62
 -15   6  -5   66.94    3.58
 -15   6  -5   63.23    3.33
 -15  -6  -5   60.04    3.43
 -15   6  -5   66.65    3.41
 -15   6  -5   65.71    3.70
 -15  -6  -3   26.94    2.44
 -15   6  -3   26.45    3.17
 -15   6  -3   23.19    2.93
 -15   6  -3   26.86    1.83
 -15  -6  -3   26.00    2.17
 -15   6  -3   26.48    2.25
 -15  -6  -3   26.06    2.50
 -15   6  -3   25.90    2.23
 -15  -6  -3   25.01    2.15
 -15   6  -3   26.74    2.28
 -15  -6  -1    0.49    1.10
 -15   6  -1    1.02    0.47
 -15   6  -1    0.84    0.47
 -15   6  -1    1.09    0.91
 -15  -6  -1    1.79    1.17
 -15   6  -1    0.34    1.48
 -15   6  -1    0.77    1.47
 -15  -6  -1    0.19    0.98
 -15  -6  -1    0.69    0.98
 -15   6  -1    2.83    1.15
 -15  -6  -1    1.40    1.08
 -15   6   1   50.89    3.08
 -15  -6   1   59.54    3.37
 -15  -6   1   55.31    3.47
 -15   6   1   47.18    3.96
 -15  -6   1   52.79    3.14
 -15  -6   1   53.37    3.01
 -15  -6   3   25.06    2.26
 -15   6   3   31.24    2.47
 -15  -6   3   30.77    2.96
 -15   6   3   35.56    3.32
 -15  -6   3   30.03    2.53
 -15  -6   3   23.85    2.26
 -15  -6   5   44.57    2.99
 -15  -6   5   35.96    2.73
 -15   6   5   46.24    3.80
 -15  -6   5   43.74    3.74
 -15  -6   5   38.20    3.03
 -15  -6   7   15.98    2.81
 -15  -6   7   15.28    1.90
 -15  -6   7   17.08    2.34
 -15  -6   9   86.06    5.94
 -15  -6  11  100.33    6.82
 -15  -6  13   69.38    6.15
 -15   6  13   73.90    5.46
 -15  -6  15   36.89    5.10
 -15   6  15   39.07    4.43
 -15  -7 -14   45.09    4.33
 -15   7 -14   50.58    4.54
 -15  -7 -14   46.73    4.70
 -15   7 -14   36.87    5.45
 -15  -7 -14   38.41    4.84
 -15   7 -12   43.49    5.12
 -15  -7 -12   36.61    4.40
 -15  -7 -12   30.10    3.71
 -15   7 -12   35.26    3.87
 -15  -7 -12   32.86    3.51
 -15  -7 -10   10.32    2.34
 -15  -7 -10   15.24    2.49
 -15   7 -10   12.85    3.22
 -15  -7 -10   14.07    2.88
 -15   7 -10   10.38    2.26
 -15   7  -8   46.91    3.71
 -15  -7  -8   42.97    3.75
 -15  -7  -8   44.93    3.52
 -15  -7  -8   42.19    3.85
 -15   7  -8   44.14    4.64
 -15  -7  -6   54.30    3.84
 -15   7  -6   54.99    4.77
 -15  -7  -6   64.80    4.01
 -15  -7  -6   59.00    3.90
 -15   7  -6   47.30    3.53
 -15   7  -6   53.70    3.35
 -15   7  -4   51.55    3.36
 -15  -7  -4   44.69    3.18
 -15  -7  -4   42.30    3.14
 -15   7  -4   40.50    3.92
 -15  -7  -4   47.87    3.20
 -15   7  -4   42.87    3.13
 -15  -7  -2   55.42    3.36
 -15   7  -2   49.73    3.69
 -15  -7  -2   50.66    3.25
 -15   7  -2   54.79    3.41
 -15   7  -2   53.82    3.40
 -15   7  -2   53.55    4.35
 -15  -7  -2   58.26    3.30
 -15  -7   0   27.41    2.59
 -15  -7   0   32.31    2.64
 -15  -7   0   28.48    2.57
 -15   7   0   29.16    2.53
 -15   7   0   25.05    3.02
 -15  -7   0   31.92    2.30
 -15  -7   0   30.29    2.76
 -15  -7   2   18.58    2.14
 -15  -7   2   15.57    2.01
 -15   7   2   22.65    2.28
 -15   7   2   14.41    2.46
 -15  -7   2   18.43    2.24
 -15  -7   4   40.68    3.01
 -15   7   4   41.40    3.63
 -15  -7   4   41.46    3.82
 -15  -7   4   39.68    2.80
 -15  -7   4   43.16    3.24
 -15   7   4   38.64    3.05
 -15  -7   6  184.64    6.28
 -15  -7   6  200.78    8.59
 -15  -7   6  180.49    7.01
 -15  -7   8  155.96    5.55
 -15  -7   8  146.70    7.87
 -15  -7  10   54.19    5.10
 -15   7  12   21.38    3.34
 -15  -7  12   34.69    4.41
 -15  -7  14   80.94    6.98
 -15   7  14   87.30    6.35
 -15  -8 -11   46.99    4.42
 -15  -8 -11   48.46    4.23
 -15   8 -11   38.08    3.97
 -15   8 -11   44.91    5.21
 -15  -8  -9   93.53    5.48
 -15  -8  -9   82.37    5.36
 -15   8  -9   78.89    6.22
 -15   8  -9   80.91    5.17
 -15   8  -7  104.52    5.69
 -15  -8  -7  126.87    6.14
 -15   8  -7  121.40    7.23
 -15  -8  -7  120.43    6.17
 -15   8  -5   81.88    4.75
 -15  -8  -5   73.54    4.49
 -15   8  -5   78.11    5.44
 -15  -8  -3   29.72    2.80
 -15   8  -3   33.19    3.57
 -15   8  -3   26.86    2.74
 -15   8  -1   -0.26    1.33
 -15  -8  -1   -0.26    1.26
 -15   8  -1   -0.23    1.32
 -15  -8  -1    2.52    1.50
 -15   8  -1   -0.34    1.65
 -15  -8   1   39.99    3.06
 -15   8   1   41.74    3.37
 -15   8   1   38.76    3.60
 -15  -8   1   37.70    3.01
 -15  -8   3    1.71    1.13
 -15   8   3    1.91    1.57
 -15   8   3    0.83    1.39
 -15  -8   3    1.83    1.52
 -15  -8   5   64.14    3.48
 -15   8   5   59.06    4.14
 -15  -8   5   64.58    4.21
 -15  -8   7  141.02    6.53
 -15  -8   7  146.05    5.29
 -15  -8   7  141.15    7.71
 -15  -8   9   58.84    5.49
 -15   8  11   28.98    3.90
 -15  -8  11   32.97    4.43
 -15   8  13  141.52    8.33
 -15  -8  13  152.91    9.39
 -15   9 -10   57.38    5.57
 -15   9 -10   60.42    4.86
 -15  -9 -10   63.24    5.09
 -15  -9 -10   66.91    5.01
 -15   9  -8  212.30    9.75
 -15  -9  -8  217.63    8.93
 -15  -9  -8  197.83    8.77
 -15   9  -8  206.54    8.71
 -15   9  -6  151.84    8.01
 -15  -9  -6  166.50    7.44
 -15   9  -6  172.78    7.60
 -15  -9  -6  178.11    7.74
 -15   9  -4  120.70    5.99
 -15  -9  -4  110.64    5.73
 -15   9  -2   -1.22    1.70
 -15   9  -2   -1.01    1.68
 -15  -9  -2    1.77    1.48
 -15  -9   0    0.29    1.60
 -15  -9   0   -0.50    1.46
 -15   9   0   -0.32    1.65
 -15   9   0    0.30    1.48
 -15  -9   2   12.36    2.23
 -15  -9   2   13.71    1.90
 -15   9   2   13.71    2.28
 -15   9   2   10.98    2.22
 -15  -9   4    2.47    1.72
 -15   9   4    1.64    1.54
 -15  -9   4    3.19    1.31
 -15   9   6   36.36    3.63
 -15  -9   6   42.90    3.78
 -15  -9   8   25.71    4.01
 -15  -9   8   23.53    3.16
 -15  -9  10   27.24    4.31
 -15  10  -7  160.27    8.01
 -15 -10  -7  184.77    8.26
 -15 -10  -7  175.72    8.29
 -15  10  -7  181.13    8.39
 -15  10  -5   94.63    5.73
 -15 -10  -5   94.06    5.71
 -15  10  -5   83.09    5.56
 -15  10  -3   66.32    4.77
 -15  10  -3   64.08    4.65
 -15 -10  -3   62.11    4.56
 -15 -10  -1    1.88    1.42
 -15  10  -1    2.42    1.68
 -15 -10  -1    2.66    1.80
 -15  10  -1    2.50    1.74
 -15 -10   1    6.92    1.63
 -15  10   1    7.34    2.15
 -15 -10   1    3.32    1.83
 -15  10   1    4.85    1.84
 -15  10   3   -0.36    1.65
 -15 -10   3    3.40    2.04
 -15  10   5   30.71    3.54
 -15 -10   5   35.54    3.65
 -15 -10   7   30.79    4.31
 -15 -10   7   34.87    3.94
 -15 -10   9   63.51    6.00
 -15 -11  -4   69.89    5.24
 -15  11  -4   80.06    5.61
 -15 -11  -2   12.73    2.74
 -15  11  -2   14.01    2.79
 -15 -11   0   33.32    3.05
 -15  11   0   39.72    4.05
 -15 -11   0   42.24    4.04
 -15 -11   2    9.72    2.37
 -15  11   2   11.59    2.64
 -15  11   4   12.73    2.98
 -15 -11   4   15.84    2.88
 -15  11   6   65.28    5.29
 -15 -11   6   64.64    5.25
 -14   0 -18  111.27    7.09
 -14   0 -16   93.63    6.04
 -14   0 -14   44.31    3.93
 -14   0 -12   91.10    4.95
 -14   0 -10  346.64    9.76
 -14   0 -10  327.33    9.17
 -14   0 -10  313.53   12.71
 -14   0  -8    3.63    1.07
 -14   0  -8    2.69    0.93
 -14   0  -8    5.67    2.28
 -14   0  -8    3.83    1.15
 -14   0  -8    5.18    1.54
 -14   0  -6   92.27    3.30
 -14   0  -6   97.01    5.66
 -14   0  -6   92.75    4.29
 -14   0  -6   95.94    5.50
 -14   0  -6  104.83    6.03
 -14   0  -6   91.12    3.29
 -14   0  -4   71.18    4.62
 -14   0  -4   81.31    3.88
 -14   0  -4   74.16    2.20
 -14   0  -4   76.25    4.79
 -14   0  -4   71.19    3.39
 -14   0  -4   76.70    4.67
 -14   0  -4   69.92    2.21
 -14   0  -4   69.45    2.20
 -14   0  -2   45.17    2.83
 -14   0  -2   48.72    3.52
 -14   0  -2   46.60    3.56
 -14   0  -2   43.12    2.34
 -14   0  -2   41.25    3.35
 -14   0   0  174.70    5.94
 -14   0   0  165.25    6.52
 -14   0   0  176.60    4.78
 -14   0   0  166.24    6.71
 -14   0   2  225.61    7.01
 -14   0   2  224.60    6.47
 -14   0   2  226.07    7.81
 -14   0   4  748.63   16.61
 -14   0   4  720.95   16.57
 -14   0   4  762.10   17.67
 -14   0   6  833.56   18.16
 -14   0   6  790.39   18.76
 -14   0   6  812.83   19.06
 -14   0   8   12.54    1.52
 -14   0   8    8.70    2.04
 -14   0  10  500.98   12.53
 -14   0  10  517.18   15.14
 -14   0  12  415.27   13.97
 -14   0  14   79.25    6.07
 -14   0  16   16.13    3.42
 -14   0  18    1.24    2.76
 -14  -1 -17  127.38    7.35
 -14   1 -17  145.44    7.74
 -14   1 -15  138.46    7.07
 -14  -1 -15  149.41    7.29
 -14   1 -13  128.64    6.17
 -14  -1 -13  113.84    5.96
 -14  -1 -11  201.60    7.33
 -14   1 -11  198.85    7.33
 -14   1 -11  196.42    6.95
 -14  -1 -11  191.13    6.94
 -14  -1  -9  125.11    4.81
 -14   1  -9  125.95    5.01
 -14  -1  -9  123.40    5.02
 -14   1  -9  112.71    7.07
 -14  -1  -9  108.60    6.88
 -14   1  -9  123.30    4.74
 -14   1  -9  118.36    5.64
 -14  -1  -7   29.13    1.99
 -14   1  -7   30.00    3.52
 -14  -1  -7   29.41    3.55
 -14   1  -7   31.18    2.60
 -14  -1  -7   32.74    2.78
 -14  -1  -7   28.23    2.06
 -14   1  -7   26.67    1.97
 -14   1  -7   29.45    1.99
 -14  -1  -5   65.02    3.55
 -14   1  -5   59.26    3.18
 -14   1  -5   59.62    2.34
 -14  -1  -5   54.95    4.18
 -14   1  -5   60.25    4.34
 -14   1  -5   57.08    3.30
 -14   1  -5   60.50    4.52
 -14  -1  -5   60.10    4.41
 -14  -1  -5   59.38    2.31
 -14  -1  -5   54.17    4.10
 -14   1  -5   55.59    4.18
 -14  -1  -3  145.81    3.15
 -14   1  -3  150.65    3.23
 -14   1  -3  146.04    6.66
 -14  -1  -3  149.46    6.59
 -14  -1  -3  141.89    5.39
 -14   1  -3  152.33    5.43
 -14  -1  -3  153.46    5.18
 -14   1  -3  143.34    4.58
 -14  -1  -3  137.35    3.11
 -14   1  -3  144.01    3.18
 -14  -1  -3  138.70    3.23
 -14  -1  -3  142.25    3.15
 -14  -1  -3  141.44    6.20
 -14   1  -3  132.27    6.12
 -14   1  -3  152.26    6.58
 -14  -1  -3  141.23    6.32
 -14  -1  -1  177.92    6.91
 -14   1  -1  186.08    7.28
 -14   1  -1  174.73    6.00
 -14  -1  -1  174.47    6.06
 -14  -1  -1  177.10    4.34
 -14   1  -1  182.96    6.93
 -14  -1  -1  169.76    6.64
 -14   1  -1  176.75    4.72
 -14  -1  -1  182.70    5.43
 -14   1  -1  188.60    7.03
 -14   1   1  303.12    7.78
 -14  -1   1  295.14    7.43
 -14   1   1  306.07    9.58
 -14  -1   1  288.49    9.17
 -14   1   1  305.06    8.50
 -14  -1   1  302.34    8.51
 -14  -1   1  313.13    9.25
 -14   1   1  306.81    9.38
 -14  -1   3  776.69   16.72
 -14  -1   3  759.44   14.04
 -14  -1   3  789.86   17.11
 -14   1   3  794.59   17.21
 -14   1   3  787.02   17.05
 -14  -1   3  795.79   18.07
 -14   1   3  807.11   18.40
 -14  -1   5  429.96   11.41
 -14  -1   5  422.45    9.17
 -14   1   5  410.76   11.04
 -14  -1   5  432.72   10.97
 -14   1   5  438.15   12.03
 -14  -1   5  432.42   11.76
 -14   1   5  416.01   11.47
 -14   1   7  402.87   11.90
 -14  -1   7  405.86    9.74
 -14  -1   7  410.58   11.88
 -14   1   9   69.07    4.69
 -14  -1   9   70.03    3.61
 -14   1  11  375.03   12.82
 -14  -1  11  372.13   10.61
 -14  -1  11  376.95   12.77
 -14  -1  13  163.30    8.55
 -14   1  13  178.68    8.83
 -14  -1  15    5.78    2.60
 -14   1  15   10.00    2.86
 -14   1  17    7.64    3.03
 -14  -1  17   10.01    3.00
 -14   2 -18  101.56    6.76
 -14  -2 -18   90.70    6.65
 -14  -2 -16  125.21    7.10
 -14   2 -16  127.23    7.08
 -14  -2 -14  173.16    7.82
 -14   2 -14  174.95    7.77
 -14   2 -12   58.57    4.04
 -14  -2 -12   51.09    3.90
 -14  -2 -10  134.32    5.72
 -14   2 -10  132.53    5.55
 -14  -2 -10  131.86    5.42
 -14   2 -10  143.51    5.48
 -14   2 -10  130.47    7.91
 -14  -2  -8    0.42    1.89
 -14   2  -8    0.90    1.69
 -14  -2  -8    1.30    1.08
 -14   2  -8    0.95    1.11
 -14   2  -8    0.81    0.96
 -14   2  -8    0.62    0.96
 -14  -2  -8    2.80    1.02
 -14   2  -8    1.00    0.90
 -14   2  -8    1.80    1.07
 -14  -2  -6   54.34    2.54
 -14  -2  -6   57.41    2.62
 -14  -2  -6   58.78    4.22
 -14  -2  -6   59.09    3.62
 -14   2  -6   59.91    3.30
 -14   2  -6   54.17    2.68
 -14   2  -6   56.03    2.66
 -14   2  -6   53.67    2.57
 -14  -2  -6   48.73    4.00
 -14  -2  -6   54.64    2.76
 -14   2  -6   66.21    4.89
 -14  -2  -6   60.46    4.52
 -14   2  -6   63.58    3.43
 -14   2  -4  126.73    6.17
 -14  -2  -4  131.51    5.90
 -14  -2  -4  131.03    5.12
 -14   2  -4  123.57    4.33
 -14   2  -4  115.06    6.08
 -14  -2  -4  120.04    5.95
 -14   2  -4  117.87    3.52
 -14   2  -4  112.98    5.87
 -14  -2  -4  131.62    6.10
 -14   2  -4  131.03    4.97
 -14  -2  -4  116.03    3.45
 -14   2  -2   24.18    2.76
 -14  -2  -2   24.75    0.96
 -14   2  -2   25.37    2.20
 -14  -2  -2   29.48    2.34
 -14   2  -2   22.26    2.59
 -14  -2  -2   26.17    2.57
 -14  -2  -2   27.63    2.19
 -14   2  -2   23.27    1.48
 -14  -2  -2   25.55    1.08
 -14   2  -2   22.78    2.60
 -14  -2  -2   27.16    2.77
 -14  -2  -2   24.70    2.55
 -14   2  -2   25.53    1.11
 -14  -2  -2   26.58    1.09
 -14   2  -2   27.80    1.13
 -14  -2  -2   23.57    1.16
 -14  -2   0   71.10    1.88
 -14   2   0   82.35    4.31
 -14  -2   0   77.01    3.75
 -14   2   0   73.61    3.65
 -14   2   0   79.17    4.42
 -14   2   0   79.15    2.12
 -14  -2   0   81.23    4.17
 -14  -2   0   83.05    3.52
 -14  -2   0   72.52    1.85
 -14  -2   0   73.37    4.10
 -14   2   0   77.00    4.46
 -14   2   2  653.98   16.15
 -14  -2   2  643.39   15.45
 -14  -2   2  654.67   12.17
 -14  -2   2  629.86   14.05
 -14  -2   2  649.51   14.76
 -14   2   2  636.38   14.84
 -14   2   4  605.98   15.37
 -14  -2   4  626.78   14.88
 -14   2   4  616.72   14.73
 -14  -2   4  580.10   12.20
 -14  -2   4  616.68   14.32
 -14   2   4  617.95   14.44
 -14  -2   4  597.07   13.99
 -14   2   6 1065.82   24.23
 -14  -2   6 1124.43   21.53
 -14  -2   6 1082.90   22.65
 -14  -2   6 1060.06   23.73
 -14   2   6 1098.88   24.12
 -14  -2   8  165.64    5.71
 -14  -2   8  166.33    7.17
 -14   2   8  154.42    7.07
 -14  -2  10  477.19   12.46
 -14  -2  10  504.54   14.94
 -14   2  10  478.42   14.78
 -14  -2  12  126.77    7.27
 -14   2  12  145.02    7.75
 -14  -2  14   38.51    4.51
 -14   2  14   35.11    4.33
 -14  -2  16    6.20    2.98
 -14   2  16    2.81    2.51
 -14  -2  18    0.62    2.46
 -14   2  18    1.86    2.67
 -14  -3 -17   97.34    6.53
 -14   3 -17  104.15    6.71
 -14   3 -15  125.57    6.86
 -14  -3 -15  135.34    7.11
 -14   3 -13   92.75    5.25
 -14  -3 -13   96.34    5.64
 -14   3 -13   96.49    5.58
 -14   3 -13   93.01    4.59
 -14   3 -11   83.57    4.51
 -14   3 -11   79.79    4.60
 -14   3 -11   83.08    6.57
 -14   3 -11   82.05    4.18
 -14  -3 -11   80.47    4.72
 -14  -3  -9   15.84    2.05
 -14   3  -9   16.25    2.34
 -14   3  -9   15.91    1.90
 -14   3  -9   12.39    1.83
 -14   3  -9   14.77    2.00
 -14  -3  -9   12.40    1.78
 -14   3  -9   13.72    1.78
 -14  -3  -9   15.66    1.92
 -14  -3  -9   16.83    2.95
 -14   3  -9   17.59    3.26
 -14  -3  -7   20.40    1.79
 -14   3  -7   20.50    1.99
 -14  -3  -7   17.80    2.63
 -14  -3  -7   16.82    1.82
 -14   3  -7   16.39    1.98
 -14   3  -7   18.43    1.77
 -14  -3  -7   19.75    1.76
 -14   3  -7   19.61    1.79
 -14   3  -7   13.36    2.79
 -14  -3  -7   16.07    2.68
 -14   3  -5    0.55    0.91
 -14   3  -5    1.89    1.81
 -14  -3  -5    4.17    1.93
 -14   3  -5    0.34    1.63
 -14  -3  -5    2.56    1.66
 -14  -3  -5    0.71    1.09
 -14   3  -5    0.33    0.87
 -14   3  -5    1.24    0.73
 -14  -3  -5    0.48    0.62
 -14  -3  -5    1.19    1.56
 -14  -3  -5    1.48    0.89
 -14  -3  -5    0.85    0.73
 -14   3  -5    1.49    0.70
 -14   3  -3   56.75    4.04
 -14  -3  -3   64.22    3.83
 -14  -3  -3   57.00    2.32
 -14  -3  -3   58.93    4.00
 -14   3  -3   67.81    4.30
 -14   3  -3   60.34    2.59
 -14  -3  -3   61.13    3.52
 -14   3  -3   56.01    3.13
 -14   3  -3   58.31    4.25
 -14  -3  -3   54.19    3.76
 -14   3  -3   59.32    2.41
 -14   3  -1  127.70    5.78
 -14  -3  -1  122.55    4.87
 -14  -3  -1  126.58    5.27
 -14   3  -1  123.02    3.13
 -14  -3  -1  117.38    3.34
 -14  -3  -1  120.67    3.53
 -14   3  -1  119.57    5.43
 -14   3  -1  126.50    3.45
 -14   3  -1  121.77    3.45
 -14  -3  -1  128.12    5.46
 -14   3  -1  122.58    5.95
 -14  -3  -1  118.90    4.91
 -14   3  -1  118.09    4.75
 -14  -3   1  270.55    7.29
 -14   3   1  275.04    8.14
 -14  -3   1  291.77    8.26
 -14  -3   1  267.24    8.39
 -14   3   1  285.40    9.38
 -14   3   1  294.49    9.28
 -14  -3   1  284.53    6.47
 -14   3   1  279.14    6.30
 -14  -3   3  599.23   13.80
 -14   3   3  587.25   14.08
 -14  -3   3  579.71   14.12
 -14   3   3  593.26   15.19
 -14  -3   3  586.40   12.19
 -14  -3   3  576.28   13.68
 -14  -3   5  643.25   15.71
 -14   3   5  648.35   16.17
 -14  -3   5  641.79   13.97
 -14  -3   5  664.99   15.61
 -14   3   5  668.44   16.57
 -14  -3   5  649.99   14.85
 -14   3   7  519.40   14.43
 -14  -3   7  521.86   14.14
 -14  -3   7  502.05   12.14
 -14  -3   7  494.52   12.32
 -14  -3   9  286.17    8.79
 -14  -3   9  300.77   10.63
 -14   3   9  300.71   10.78
 -14  -3  11  280.92   11.10
 -14   3  11  276.22   10.90
 -14   3  13   35.79    4.12
 -14  -3  13   42.28    4.47
 -14   3  15   29.29    4.17
 -14  -3  15   30.42    4.20
 -14  -3  17   24.18    4.14
 -14   3  17   17.41    3.91
 -14   4 -16  127.96    7.30
 -14   4 -16  125.96    7.13
 -14  -4 -16  132.45    7.50
 -14   4 -14  109.66    6.05
 -14   4 -14  114.62    6.33
 -14   4 -14  108.49    8.33
 -14  -4 -14  110.72    6.43
 -14   4 -12  111.64    5.83
 -14   4 -12  113.85    5.73
 -14   4 -12  114.64    7.90
 -14   4 -12  108.35    4.76
 -14  -4 -12  121.06    5.85
 -14  -4 -12  101.18    5.72
 -14  -4 -10  108.25    4.94
 -14   4 -10   91.04    4.80
 -14   4 -10  106.65    5.22
 -14  -4 -10  108.13    5.36
 -14   4 -10  107.61    4.55
 -14  -4 -10   98.64    4.92
 -14  -4 -10   96.53    6.49
 -14   4 -10   98.03    7.02
 -14   4 -10  106.47    4.99
 -14   4  -8   41.61    2.86
 -14   4  -8   33.47    2.93
 -14   4  -8   39.02    2.84
 -14  -4  -8   39.96    4.08
 -14   4  -8   34.25    4.03
 -14   4  -8   37.56    2.62
 -14  -4  -8   34.81    2.60
 -14  -4  -8   45.28    2.98
 -14  -4  -8   34.40    2.80
 -14  -4  -6    1.99    1.09
 -14   4  -6    3.23    1.10
 -14  -4  -6    7.29    2.11
 -14  -4  -6    4.50    1.08
 -14   4  -6    2.70    1.18
 -14   4  -6    2.36    0.96
 -14   4  -6    6.54    2.22
 -14  -4  -6    3.97    1.93
 -14  -4  -6    4.76    1.10
 -14   4  -6    5.24    1.18
 -14   4  -4   85.84    5.38
 -14  -4  -4   89.00    4.87
 -14  -4  -4   89.48    3.48
 -14   4  -4   90.11    3.55
 -14  -4  -4   85.07    2.16
 -14  -4  -4   86.36    2.19
 -14  -4  -4   84.55    4.54
 -14  -4  -4   84.22    4.46
 -14   4  -4   90.65    3.56
 -14   4  -4   92.66    5.25
 -14  -4  -4   87.17    4.90
 -14   4  -4   82.78    3.84
 -14  -4  -4   90.51    3.65
 -14   4  -4   90.90    3.58
 -14  -4  -4   83.50    3.39
 -14   4  -2  129.58    6.34
 -14  -4  -2  134.03    5.62
 -14   4  -2  130.47    4.23
 -14   4  -2  140.46    6.23
 -14  -4  -2  131.56    5.40
 -14   4  -2  135.79    3.78
 -14  -4  -2  137.26    5.59
 -14  -4  -2  130.14    4.14
 -14   4  -2  136.86    6.04
 -14   4  -2  131.56    5.02
 -14   4  -2  135.39    4.25
 -14  -4  -2  134.41    4.18
 -14  -4   0  519.55   11.11
 -14  -4   0  530.73   11.47
 -14  -4   0  520.62   11.16
 -14   4   0  548.00   13.56
 -14  -4   0  517.87   11.73
 -14   4   0  512.92   11.21
 -14   4   0  528.71   12.76
 -14  -4   0  532.07   12.92
 -14   4   0  528.23   14.04
 -14  -4   0  551.43   13.05
 -14   4   0  566.84   14.72
 -14  -4   0  533.06   13.03
 -14  -4   2  410.56    9.63
 -14  -4   2  423.81    9.40
 -14  -4   2  430.37   10.80
 -14   4   2  412.07    9.50
 -14  -4   2  406.02   10.53
 -14  -4   2  414.47   10.84
 -14   4   2  425.24   12.17
 -14  -4   4   69.45    3.28
 -14  -4   4   69.83    4.02
 -14   4   4   72.57    4.33
 -14  -4   4   74.47    3.81
 -14  -4   4   64.07    3.45
 -14  -4   6  272.44    7.90
 -14  -4   6  267.94    9.18
 -14   4   6  269.29    9.31
 -14  -4   6  265.44    7.87
 -14  -4   8  378.87   10.36
 -14  -4   8  354.12    9.70
 -14   4   8  372.08   12.13
 -14  -4   8  354.25   11.80
 -14   4  10  171.10    8.33
 -14  -4  10  174.83    8.26
 -14   4  12   59.19    4.38
 -14   4  12   54.13    4.98
 -14  -4  12   59.99    5.08
 -14   4  14   90.94    5.50
 -14   4  14   80.68    6.63
 -14  -4  14  100.07    7.09
 -14   4  16   53.27    4.39
 -14  -4  16   50.65    5.54
 -14   4  16   51.93    5.58
 -14  -5 -15   90.90    5.84
 -14   5 -15  110.85    6.27
 -14   5 -15  105.64    6.51
 -14  -5 -15   97.10    6.36
 -14   5 -15   89.47    8.15
 -14   5 -13   48.58    4.13
 -14  -5 -13   42.88    4.08
 -14   5 -13   45.48    5.64
 -14  -5 -13   49.28    4.01
 -14  -5 -11   86.02    4.97
 -14   5 -11   87.83    5.06
 -14   5 -11   95.21    4.13
 -14  -5 -11   76.53    4.90
 -14  -5 -11   92.95    6.42
 -14   5 -11   89.79    6.99
 -14   5  -9   22.75    3.67
 -14  -5  -9   23.22    3.40
 -14   5  -9   17.89    2.22
 -14  -5  -9   17.54    2.19
 -14   5  -9   18.42    1.94
 -14  -5  -9   17.24    2.44
 -14  -5  -7    2.97    1.86
 -14  -5  -7    0.80    1.11
 -14   5  -7    2.72    1.36
 -14   5  -7    1.72    1.15
 -14   5  -7    4.08    1.37
 -14  -5  -7    1.26    1.13
 -14   5  -7    0.68    1.00
 -14   5  -7    5.24    2.25
 -14  -5  -7    1.69    1.84
 -14  -5  -7    1.82    1.28
 -14  -5  -5   46.99    3.48
 -14  -5  -5   48.51    2.90
 -14   5  -5   55.19    3.13
 -14   5  -5   49.87    2.96
 -14   5  -5   50.26    2.97
 -14  -5  -5   57.97    3.08
 -14  -5  -5   46.95    3.63
 -14   5  -5   58.59    4.59
 -14   5  -5   51.50    2.96
 -14  -5  -5   54.23    3.18
 -14  -5  -5   51.66    1.98
 -14   5  -3   55.80    2.95
 -14  -5  -3   54.67    2.88
 -14  -5  -3   49.41    3.44
 -14   5  -3   58.83    4.32
 -14   5  -3   59.52    3.20
 -14   5  -3   52.31    2.52
 -14   5  -3   60.20    3.02
 -14  -5  -3   58.90    3.59
 -14   5  -3   54.99    3.93
 -14  -5  -3   55.62    2.89
 -14  -5  -1   91.49    4.25
 -14   5  -1   95.28    5.29
 -14   5  -1   79.56    3.46
 -14   5  -1   89.46    3.63
 -14   5  -1   86.71    4.84
 -14  -5  -1   85.80    4.12
 -14  -5  -1   85.40    3.52
 -14   5  -1   83.77    2.50
 -14   5  -1   95.40    4.17
 -14  -5  -1   88.09    3.54
 -14   5  -1   88.58    4.59
 -14  -5   1  303.75    7.88
 -14  -5   1  320.50    8.32
 -14   5   1  318.61    8.11
 -14  -5   1  296.91    8.58
 -14  -5   1  292.55    8.72
 -14  -5   1  302.60    8.53
 -14   5   1  320.12   10.22
 -14  -5   3   22.97    1.90
 -14  -5   3   15.48    1.75
 -14   5   3   20.92    1.84
 -14  -5   3   15.01    2.10
 -14  -5   3   22.39    2.07
 -14  -5   3   18.53    1.96
 -14   5   3   22.75    2.64
 -14  -5   5  199.45    6.32
 -14  -5   5  187.95    6.31
 -14  -5   5  198.81    6.57
 -14   5   5  188.66    7.61
 -14  -5   5  196.95    7.61
 -14  -5   7  395.99   10.84
 -14  -5   7  385.44   10.07
 -14  -5   7  391.57   12.37
 -14  -5   9  264.29   10.36
 -14   5  11  136.79    6.88
 -14   5  11  155.11    8.12
 -14  -5  11  134.74    7.63
 -14   5  13   15.11    2.70
 -14  -5  13    8.76    2.74
 -14   5  13   18.61    3.48
 -14  -5  15   48.90    5.51
 -14   5  15   51.62    4.64
 -14   5  15   59.40    5.69
 -14  -6 -14   90.23    5.74
 -14  -6 -14   87.29    6.10
 -14   6 -14   82.72    7.42
 -14   6 -14   85.78    5.68
 -14  -6 -12   69.85    4.73
 -14  -6 -12   68.72    5.07
 -14   6 -12   78.71    6.67
 -14  -6 -12   72.10    5.93
 -14   6 -12   75.08    4.97
 -14   6 -10   11.52    3.19
 -14  -6 -10   18.46    3.27
 -14  -6 -10   13.27    2.28
 -14  -6 -10   16.92    2.60
 -14   6 -10    8.11    2.07
 -14   6  -8    0.79    0.97
 -14  -6  -8    2.31    1.32
 -14  -6  -8   -0.69    1.76
 -14   6  -8   -0.46    1.82
 -14  -6  -8   -2.50    1.37
 -14   6  -8    1.57    1.27
 -14  -6  -6    1.02    1.53
 -14   6  -6    0.43    1.13
 -14   6  -6    0.69    1.27
 -14  -6  -6    1.49    1.31
 -14  -6  -6    1.44    1.22
 -14   6  -6    2.64    1.11
 -14   6  -6    2.00    1.34
 -14  -6  -6    1.81    1.21
 -14   6  -6    2.45    1.85
 -14  -6  -6   -0.29    1.53
 -14  -6  -4    0.81    1.05
 -14   6  -4   -0.20    1.06
 -14   6  -4   -0.64    1.86
 -14   6  -4    0.65    0.90
 -14   6  -4    1.24    1.21
 -14  -6  -4    0.77    0.98
 -14   6  -4    0.17    0.93
 -14  -6  -4    1.16    1.30
 -14   6  -4    0.36    1.81
 -14  -6  -4   -0.21    1.24
 -14  -6  -2   39.29    2.66
 -14   6  -2   37.47    2.02
 -14  -6  -2   48.06    2.94
 -14   6  -2   35.24    3.21
 -14   6  -2   39.91    2.68
 -14   6  -2   37.94    3.51
 -14  -6  -2   41.23    2.86
 -14   6  -2   40.14    2.71
 -14  -6  -2   39.38    2.63
 -14   6   0  143.81    3.21
 -14  -6   0  169.69    5.85
 -14  -6   0  163.73    5.53
 -14   6   0  159.24    6.00
 -14  -6   0  169.64    6.11
 -14   6   0  169.67    5.65
 -14  -6   0  153.43    5.35
 -14   6   0  158.71    6.89
 -14  -6   0  162.76    5.51
 -14   6   0  161.40    5.60
 -14  -6   2  198.23    6.73
 -14   6   2  211.66    6.79
 -14  -6   2  211.93    6.38
 -14   6   2  199.62    7.86
 -14  -6   2  211.50    6.62
 -14  -6   2  197.60    6.69
 -14  -6   4   66.86    3.76
 -14   6   4   62.08    3.59
 -14  -6   4   61.85    3.45
 -14   6   4   55.65    4.02
 -14  -6   4   64.40    3.39
 -14  -6   4   60.77    4.22
 -14  -6   6  278.92    8.68
 -14  -6   6  258.69    8.22
 -14  -6   6  256.65    9.64
 -14  -6   6  262.78    7.70
 -14  -6   8  308.01   11.41
 -14  -6   8  332.75    8.88
 -14  -6  10   61.21    5.17
 -14   6  10   64.70    4.88
 -14  -6  12    2.55    2.51
 -14   6  12    0.41    1.75
 -14  -6  14    4.55    2.67
 -14   6  14   -4.69    2.29
 -14  -6  16   61.92    6.36
 -14   6  16   51.11    4.80
 -14   7 -13   37.55    3.96
 -14  -7 -13   34.78    4.59
 -14   7 -13   39.62    5.24
 -14  -7 -13   34.66    3.67
 -14  -7 -13   35.32    4.07
 -14   7 -11   13.29    2.56
 -14  -7 -11   15.79    2.61
 -14  -7 -11   10.74    2.61
 -14   7 -11   10.95    3.49
 -14  -7 -11   16.15    3.19
 -14   7  -9    1.46    2.21
 -14  -7  -9    0.35    1.86
 -14   7  -9    2.80    1.49
 -14  -7  -9   -1.22    1.68
 -14  -7  -9    1.32    1.60
 -14   7  -7    4.52    1.63
 -14   7  -7    4.27    2.26
 -14  -7  -7    6.23    1.87
 -14   7  -7    6.42    1.81
 -14  -7  -7    0.87    1.56
 -14  -7  -7    3.57    1.60
 -14   7  -5    7.13    1.53
 -14  -7  -5    8.95    1.79
 -14   7  -5    4.92    2.01
 -14  -7  -5    6.75    1.58
 -14   7  -5    6.85    1.74
 -14  -7  -5    3.30    1.36
 -14   7  -3   11.02    1.43
 -14  -7  -3   12.48    1.67
 -14   7  -3   10.27    2.23
 -14   7  -3    6.86    1.96
 -14   7  -3    7.04    1.54
 -14   7  -3    8.41    1.58
 -14  -7  -3   13.85    1.85
 -14  -7  -3    8.05    1.48
 -14  -7  -3   11.00    1.74
 -14   7  -1    9.59    1.07
 -14  -7  -1    9.35    1.72
 -14   7  -1   10.05    1.66
 -14   7  -1    9.17    2.16
 -14  -7  -1   11.67    1.51
 -14   7  -1    8.99    1.65
 -14   7  -1   11.18    1.87
 -14  -7  -1   11.07    1.68
 -14   7   1  240.75    7.94
 -14  -7   1  251.58    7.80
 -14  -7   1  260.03    8.25
 -14   7   1  246.70    8.92
 -14  -7   1  254.32    6.86
 -14  -7   1  246.28    7.84
 -14  -7   1  248.54    7.82
 -14  -7   3   66.61    3.57
 -14  -7   3   70.40    4.12
 -14   7   3   77.82    4.66
 -14  -7   3   72.52    4.01
 -14   7   3   78.85    4.25
 -14   7   5  175.59    6.93
 -14  -7   5  168.31    5.89
 -14  -7   5  180.81    6.77
 -14  -7   7  219.86    6.82
 -14  -7   7  233.35    9.66
 -14  -7   7  228.57    8.11
 -14  -7   9  179.06    8.97
 -14   7   9  197.50    8.89
 -14  -7  11    6.07    2.50
 -14   7  11   10.45    2.67
 -14  -7  13    5.08    2.47
 -14   7  13   -0.91    2.15
 -14  -7  15   40.38    5.50
 -14   7  15   34.13    4.20
 -14   8 -12   40.46    5.26
 -14  -8 -12   53.55    4.84
 -14   8 -12   41.89    4.28
 -14  -8 -12   49.76    4.46
 -14   8 -10   13.01    3.28
 -14  -8 -10   11.02    2.43
 -14   8 -10   13.75    2.57
 -14  -8 -10    7.61    2.34
 -14   8  -8    3.10    2.46
 -14  -8  -8    5.53    1.98
 -14   8  -8    8.25    2.14
 -14  -8  -8    5.48    2.02
 -14   8  -6    1.17    1.84
 -14  -8  -6    2.71    1.70
 -14   8  -6    3.03    1.52
 -14  -8  -6   -0.31    1.63
 -14  -8  -4    3.82    1.59
 -14   8  -4    3.53    1.92
 -14   8  -4    1.41    1.37
 -14  -8  -2   66.39    4.12
 -14   8  -2   75.80    4.81
 -14   8  -2   73.30    4.25
 -14   8  -2   75.63    4.35
 -14   8   0   86.87    5.05
 -14   8   0   90.09    4.79
 -14  -8   0   85.37    4.63
 -14  -8   0   86.91    4.43
 -14   8   2   86.75    4.93
 -14   8   2   76.71    4.49
 -14  -8   2   84.28    4.61
 -14  -8   2   81.56    4.06
 -14   8   4   69.44    4.49
 -14  -8   4   74.54    4.51
 -14  -8   4   79.34    3.80
 -14   8   4   73.81    4.60
 -14  -8   6   70.55    4.52
 -14   8   6   75.20    4.81
 -14  -8   6   72.83    3.52
 -14  -8   8   90.13    6.39
 -14  -8   8  104.55    5.70
 -14   8   8   99.85    6.43
 -14   8  10   88.72    6.26
 -14  -8  10   77.88    6.39
 -14   8  12   61.60    5.41
 -14  -8  12   65.32    6.12
 -14  -9 -11   49.40    4.69
 -14  -9 -11   52.39    4.62
 -14   9 -11   47.42    4.50
 -14   9 -11   41.50    4.85
 -14   9  -9   24.37    3.78
 -14   9  -9   21.35    3.12
 -14  -9  -9   26.50    3.68
 -14  -9  -9   26.80    3.38
 -14   9  -7   -0.40    1.97
 -14   9  -7   -0.35    1.90
 -14  -9  -7    0.36    2.00
 -14  -9  -7    2.79    1.77
 -14   9  -5   14.00    2.69
 -14   9  -5   10.91    2.32
 -14  -9  -5    9.92    2.27
 -14   9  -3   85.61    5.25
 -14  -9  -3   82.36    4.96
 -14   9  -3   89.51    5.12
 -14   9  -1   29.26    3.05
 -14  -9  -1   22.31    2.79
 -14   9  -1   32.29    3.11
 -14  -9   1  157.69    6.04
 -14  -9   1  149.90    6.72
 -14   9   1  157.74    7.00
 -14   9   1  163.29    6.94
 -14   9   3   11.05    2.26
 -14  -9   3   11.58    2.15
 -14   9   3    9.37    2.04
 -14  -9   3   13.22    1.76
 -14  -9   5   22.00    2.01
 -14  -9   5   15.15    2.59
 -14   9   5   19.86    2.84
 -14  -9   7   28.89    3.33
 -14   9   9   31.69    4.12
 -14  -9   9   37.28    4.74
 -14   9  11   55.13    5.22
 -14  -9  11   54.49    5.68
 -14 -10  -8   -0.79    2.01
 -14  10  -8   -0.40    2.00
 -14  10  -8   -1.62    2.14
 -14 -10  -8    1.66    2.28
 -14 -10  -6    2.21    1.87
 -14  10  -6    3.42    1.82
 -14  10  -6    2.51    2.00
 -14 -10  -4   -1.40    1.62
 -14  10  -4    2.17    1.84
 -14  10  -4    0.32    1.70
 -14 -10  -2    2.04    1.80
 -14  10  -2    2.69    1.82
 -14  10  -2    1.06    1.74
 -14  10   0   -0.70    1.57
 -14  10   0    0.28    1.49
 -14 -10   0   -0.96    1.32
 -14 -10   0    1.35    1.53
 -14  10   2   23.42    3.14
 -14  10   2   27.32    2.98
 -14 -10   2   26.52    3.08
 -14 -10   2   26.78    2.42
 -14  10   4   73.46    5.13
 -14 -10   4   64.77    4.83
 -14  10   6   56.58    4.73
 -14 -10   6   69.99    5.06
 -14 -10   8   25.90    3.43
 -14 -10  10   15.55    3.96
 -14  10  10   11.23    3.05
 -14 -11  -5    7.55    2.44
 -14  11  -5    3.28    2.08
 -14 -11  -3    1.54    1.90
 -14  11  -3    0.40    1.81
 -14  11  -1    3.93    1.69
 -14 -11  -1    1.51    1.89
 -14 -11  -1    0.51    1.60
 -14 -11   1    7.55    2.41
 -14  11   1    9.97    2.57
 -14 -11   3   60.87    4.81
 -14  11   3   51.43    4.73
 -14 -11   5   57.23    4.80
 -14  11   5   59.11    5.02
 -14 -11   7    2.09    2.24
 -14  11   7    1.79    2.36
 -13   0 -17   -1.74    2.01
 -13   0 -15    0.37    1.90
 -13   0 -13    0.31    1.64
 -13   0 -11    1.76    1.37
 -13   0 -11    0.51    1.32
 -13   0  -9    1.85    1.47
 -13   0  -9    2.19    1.29
 -13   0  -9    1.95    1.19
 -13   0  -7   -0.35    1.64
 -13   0  -7    1.06    0.80
 -13   0  -7    0.39    1.66
 -13   0  -7    0.22    1.13
 -13   0  -7    0.43    0.87
 -13   0  -7    0.66    1.66
 -13   0  -5    0.67    1.47
 -13   0  -5    0.30    1.52
 -13   0  -5    1.54    1.54
 -13   0  -5    0.53    0.61
 -13   0  -5    0.55    0.55
 -13   0  -5   -0.18    0.90
 -13   0  -3    0.70    0.81
 -13   0  -3    0.10    0.32
 -13   0  -3    0.34    0.29
 -13   0  -3    0.44    0.30
 -13   0  -3    1.88    1.49
 -13   0  -3    0.44    0.33
 -13   0  -3   -0.26    1.42
 -13   0  -3   -0.29    1.34
 -13   0  -3    0.18    0.86
 -13   0  -1   -0.69    0.89
 -13   0  -1   -0.70    1.32
 -13   0  -1    0.26    1.16
 -13   0  -1   -0.11    0.56
 -13   0  -1    0.48    1.21
 -13   0   1   -0.45    0.96
 -13   0   1    2.15    1.30
 -13   0   1    1.03    0.82
 -13   0   3   -0.18    0.85
 -13   0   3   -0.23    1.13
 -13   0   3   -0.17    0.80
 -13   0   5    0.19    0.89
 -13   0   5   -0.44    1.26
 -13   0   5    0.24    1.03
 -13   0   7    0.14    0.82
 -13   0   7    1.09    1.22
 -13   0   9    1.88    1.05
 -13   0   9   -0.33    1.35
 -13   0  11   -0.23    1.27
 -13   0  11   -0.77    1.49
 -13   0  13    0.90    1.68
 -13   0  15    0.51    2.06
 -13   0  17   -1.73    2.61
 -13   0  19    0.63    2.78
 -13  -1 -18    0.47    2.30
 -13   1 -18    0.93    2.43
 -13   1 -16   10.14    2.59
 -13  -1 -16   11.80    2.76
 -13   1 -14   12.77    2.42
 -13  -1 -14   18.38    2.85
 -13  -1 -12    1.73    1.60
 -13   1 -12    0.29    1.39
 -13   1 -10   27.40    2.43
 -13   1 -10   33.15    2.79
 -13  -1 -10   29.82    2.71
 -13  -1 -10   32.37    2.60
 -13   1  -8    5.90    1.49
 -13  -1  -8    6.87    1.27
 -13   1  -8    9.48    1.40
 -13   1  -8    6.44    1.34
 -13  -1  -8    4.25    1.36
 -13   1  -8    6.75    2.32
 -13  -1  -8    4.44    1.99
 -13  -1  -8    7.25    1.75
 -13   1  -6    5.90    1.91
 -13  -1  -6    9.46    2.18
 -13   1  -6    7.94    1.42
 -13   1  -6   12.08    2.33
 -13  -1  -6   10.55    2.29
 -13  -1  -6   12.55    2.39
 -13   1  -6   16.70    2.58
 -13  -1  -6   10.07    1.63
 -13   1  -6   12.05    1.71
 -13   1  -6   11.31    1.20
 -13  -1  -6   10.09    1.13
 -13  -1  -6    8.38    1.24
 -13   1  -6   10.00    1.25
 -13  -1  -4  154.11    4.07
 -13  -1  -4  163.89    6.96
 -13   1  -4  154.05    6.97
 -13   1  -4  161.78    5.64
 -13  -1  -4  165.21    5.59
 -13   1  -4  172.19    5.30
 -13   1  -4  162.01    4.15
 -13   1  -4  162.92    4.11
 -13   1  -4  160.53    6.90
 -13  -1  -4  151.90    6.66
 -13   1  -4  181.01    7.16
 -13  -1  -4  171.99    6.84
 -13  -1  -4  166.68    4.11
 -13  -1  -4  169.07    4.24
 -13   1  -4  167.03    4.14
 -13  -1  -2   62.32    3.29
 -13   1  -2   58.73    3.14
 -13  -1  -2   59.68    2.92
 -13   1  -2   64.79    2.63
 -13  -1  -2   68.46    3.92
 -13   1  -2   67.24    4.03
 -13  -1  -2   68.76    4.11
 -13   1  -2   71.04    4.26
 -13   1  -2   62.11    3.94
 -13  -1  -2   59.63    3.80
 -13   1   0    3.31    0.60
 -13  -1   0    0.97    0.63
 -13  -1   0    2.27    0.95
 -13   1   0    2.22    0.88
 -13  -1   0    2.19    1.17
 -13   1   0    2.59    1.28
 -13  -1   0    2.82    1.29
 -13   1   0    2.04    1.18
 -13   1   0    3.17    1.28
 -13   1   2    3.19    0.96
 -13  -1   2    4.67    1.09
 -13  -1   2    1.12    0.98
 -13   1   2    5.60    1.48
 -13  -1   2    3.84    0.99
 -13   1   2    3.94    1.08
 -13  -1   4   30.93    2.26
 -13   1   4   25.84    2.21
 -13   1   4   31.52    2.72
 -13  -1   4   31.05    1.53
 -13  -1   4   28.98    2.36
 -13   1   4   32.70    2.51
 -13  -1   6    3.02    0.87
 -13   1   6    4.83    1.50
 -13  -1   6    3.69    1.37
 -13  -1   6    3.03    1.10
 -13   1   6    2.33    1.24
 -13  -1   8   14.45    1.74
 -13   1   8   12.29    2.05
 -13  -1   8   10.54    2.06
 -13  -1  10   37.65    2.87
 -13   1  10   30.48    3.38
 -13  -1  10   33.35    3.55
 -13   1  12    6.33    2.29
 -13  -1  12    9.22    2.52
 -13  -1  14   15.41    3.05
 -13   1  14   13.52    3.00
 -13  -1  16    6.00    2.65
 -13   1  16    4.90    2.43
 -13  -1  18   32.22    4.73
 -13   1  18   30.29    4.80
 -13   2 -17   12.36    2.87
 -13  -2 -17   16.83    3.26
 -13   2 -15   26.73    3.42
 -13  -2 -15   24.94    3.48
 -13   2 -13    4.19    1.73
 -13  -2 -13    2.28    2.02
 -13   2 -11   18.82    2.45
 -13  -2 -11   15.67    2.12
 -13   2 -11   23.10    2.39
 -13  -2 -11   18.88    2.53
 -13   2  -9    9.88    1.59
 -13  -2  -9    8.10    1.54
 -13   2  -9   10.09    2.73
 -13   2  -9    8.43    1.57
 -13  -2  -9    8.63    1.77
 -13   2  -9    8.24    1.88
 -13   2  -7   27.92    2.02
 -13  -2  -7   27.49    3.31
 -13   2  -7   25.76    3.30
 -13  -2  -7   28.20    2.00
 -13   2  -7   31.63    2.36
 -13  -2  -7   35.05    3.44
 -13  -2  -7   32.97    2.75
 -13   2  -7   34.70    2.64
 -13  -2  -7   30.32    3.30
 -13  -2  -7   32.00    2.32
 -13   2  -7   29.83    2.18
 -13   2  -7   28.67    2.05
 -13  -2  -5  170.24    4.93
 -13  -2  -5  167.73    4.87
 -13  -2  -5  182.74    7.15
 -13   2  -5  179.55    7.45
 -13  -2  -5  189.72    6.44
 -13   2  -5  181.71    5.77
 -13   2  -5  184.01    5.97
 -13  -2  -5  185.52    7.40
 -13   2  -5  174.55    7.53
 -13  -2  -5  179.50    7.44
 -13   2  -5  190.65    7.94
 -13   2  -5  179.83    5.00
 -13  -2  -3    9.30    0.83
 -13   2  -3    9.38    0.86
 -13  -2  -3    8.93    0.84
 -13   2  -3    9.20    1.92
 -13  -2  -3    9.93    1.88
 -13   2  -3    8.52    1.33
 -13  -2  -3    8.64    0.89
 -13   2  -3    6.87    1.68
 -13  -2  -3    8.76    1.76
 -13  -2  -3    9.68    1.42
 -13   2  -3    8.84    1.06
 -13   2  -3    7.18    1.80
 -13  -2  -3   10.14    1.78
 -13   2  -3    9.29    0.83
 -13  -2  -1   -0.47    1.21
 -13   2  -1    0.55    1.18
 -13  -2  -1    0.78    0.50
 -13   2  -1    0.75    1.23
 -13  -2  -1    0.87    1.21
 -13   2  -1    0.07    0.42
 -13  -2  -1   -0.16    0.76
 -13  -2  -1    0.34    0.36
 -13  -2  -1   -0.08    0.31
 -13   2  -1    0.24    1.21
 -13  -2  -1   -0.18    0.84
 -13   2  -1    0.51    0.81
 -13  -2  -1    0.27    0.31
 -13   2  -1   -0.04    0.32
 -13  -2  -1    0.42    0.39
 -13  -2   1   20.89    1.90
 -13   2   1   15.71    1.71
 -13  -2   1   15.00    0.91
 -13  -2   1   19.17    2.07
 -13   2   1   21.51    2.33
 -13   2   1   15.45    2.10
 -13  -2   1   19.85    2.07
 -13  -2   3   91.67    3.99
 -13   2   3   96.45    4.21
 -13  -2   3   92.96    4.02
 -13   2   3   92.79    4.23
 -13  -2   3   91.67    4.35
 -13   2   3   91.18    4.63
 -13  -2   3   96.33    2.99
 -13  -2   5    6.09    1.18
 -13  -2   5   10.65    1.22
 -13   2   5   11.35    1.78
 -13  -2   5    9.32    1.60
 -13   2   5    9.47    1.79
 -13  -2   5    7.67    1.66
 -13  -2   7   53.24    2.94
 -13   2   7   51.35    3.78
 -13  -2   7   53.42    3.11
 -13  -2   7   56.80    3.87
 -13  -2   9   21.88    2.86
 -13   2   9   18.62    2.73
 -13  -2   9   27.57    2.42
 -13  -2  11   21.80    3.08
 -13   2  11   18.02    2.92
 -13  -2  11   19.76    2.49
 -13  -2  13   34.37    4.07
 -13   2  13   31.24    3.87
 -13   2  15    0.26    1.32
 -13  -2  15    1.56    2.28
 -13   2  15   -0.52    1.89
 -13  -2  17   18.08    3.86
 -13   2  17   17.97    3.77
 -13  -3 -18   36.49    4.52
 -13   3 -18   31.65    4.28
 -13  -3 -16   12.31    3.01
 -13   3 -16   10.98    2.70
 -13  -3 -14    1.84    1.98
 -13   3 -14    1.46    1.65
 -13   3 -12   64.37    4.28
 -13  -3 -12   53.29    4.05
 -13   3 -10    7.66    1.61
 -13   3 -10    8.58    1.82
 -13   3 -10    4.44    1.46
 -13   3 -10    6.94    2.59
 -13  -3 -10    5.11    1.41
 -13   3 -10    6.78    1.36
 -13  -3 -10    7.44    2.02
 -13  -3  -8    0.19    0.88
 -13   3  -8    1.81    0.92
 -13  -3  -8    0.65    1.68
 -13  -3  -8    3.47    1.43
 -13   3  -8    2.14    1.24
 -13   3  -8    1.26    1.05
 -13  -3  -8    1.08    0.93
 -13   3  -8    3.41    1.19
 -13   3  -8    2.64    1.10
 -13  -3  -8    1.91    1.80
 -13   3  -8    1.31    2.02
 -13   3  -6   11.87    2.36
 -13  -3  -6   13.76    2.38
 -13  -3  -6   13.27    1.42
 -13   3  -6   11.56    2.40
 -13  -3  -6   12.86    2.25
 -13   3  -6   15.49    1.68
 -13   3  -6   16.62    2.67
 -13  -3  -6   11.54    2.06
 -13  -3  -6   13.82    1.98
 -13   3  -6   13.34    1.69
 -13   3  -6   14.04    1.49
 -13  -3  -6   12.26    1.38
 -13   3  -6   15.30    1.56
 -13  -3  -6   11.91    1.52
 -13   3  -4   13.00    2.31
 -13   3  -4   15.10    1.66
 -13  -3  -4   16.64    2.31
 -13   3  -4   13.73    2.40
 -13  -3  -4   13.86    1.27
 -13  -3  -4   19.05    2.40
 -13   3  -4   13.36    2.27
 -13  -3  -4   13.94    1.86
 -13   3  -4   15.19    1.50
 -13   3  -4   13.13    1.26
 -13  -3  -4   14.47    1.31
 -13  -3  -4   18.17    1.49
 -13  -3  -4   17.63    2.33
 -13   3  -4   15.53    1.33
 -13  -3  -2  161.60    5.75
 -13   3  -2  172.13    4.41
 -13  -3  -2  164.46    4.35
 -13   3  -2  160.74    6.45
 -13   3  -2  155.51    4.40
 -13   3  -2  149.12    6.60
 -13  -3  -2  156.23    6.15
 -13  -3  -2  159.68    3.99
 -13  -3  -2  160.47    6.03
 -13   3  -2  172.40    6.78
 -13   3  -2  173.21    5.58
 -13   3   0   25.99    2.10
 -13  -3   0   27.48    2.20
 -13  -3   0   26.47    1.51
 -13  -3   0   30.58    2.48
 -13   3   0   27.92    2.74
 -13  -3   0   29.41    2.39
 -13   3   0   24.58    2.59
 -13   3   0   24.80    2.37
 -13  -3   2  138.78    4.16
 -13  -3   2  138.49    4.98
 -13   3   2  141.10    5.27
 -13  -3   2  152.07    5.27
 -13   3   2  147.42    6.08
 -13  -3   2  151.24    5.53
 -13  -3   4  292.73    7.35
 -13  -3   4  275.15    8.46
 -13  -3   4  286.44    8.00
 -13   3   4  291.36    9.25
 -13  -3   4  301.87    8.59
 -13  -3   6  194.74    6.32
 -13   3   6  209.63    7.61
 -13  -3   6  197.07    6.18
 -13  -3   6  196.44    7.35
 -13   3   6  195.59    7.56
 -13  -3   8   57.19    3.43
 -13  -3   8   67.37    4.50
 -13   3   8   55.47    4.28
 -13   3  10   98.69    5.88
 -13  -3  10  101.25    4.97
 -13   3  10   94.43    4.93
 -13  -3  10   89.37    5.67
 -13   3  12   27.66    2.84
 -13  -3  12   26.75    3.50
 -13   3  12   24.33    3.41
 -13   3  14    0.30    1.55
 -13   3  14    3.00    2.06
 -13  -3  14    0.50    1.97
 -13   3  16    5.62    1.86
 -13  -3  16    3.38    2.74
 -13   3  16    6.71    2.67
 -13  -3  18   -0.62    2.84
 -13   3  18    1.23    2.70
 -13  -4 -17   22.45    3.72
 -13   4 -17   23.93    3.69
 -13   4 -17   21.36    3.76
 -13  -4 -15    5.37    2.33
 -13   4 -15    8.98    2.56
 -13   4 -15    7.90    2.22
 -13  -4 -13   11.02    2.53
 -13   4 -13   14.76    1.91
 -13   4 -13   12.29    2.37
 -13   4 -13   13.66    2.40
 -13  -4 -11   14.71    2.44
 -13  -4 -11    9.41    1.84
 -13   4 -11   10.26    1.60
 -13   4 -11   12.14    2.18
 -13   4 -11   16.62    2.36
 -13  -4  -9   11.93    1.99
 -13   4  -9   13.20    2.20
 -13   4  -9   10.88    1.83
 -13   4  -9   14.25    2.05
 -13   4  -9   10.43    1.76
 -13  -4  -9   15.59    2.07
 -13  -4  -9   15.56    1.99
 -13  -4  -9    8.78    2.46
 -13   4  -9   12.25    2.98
 -13   4  -9   10.73    1.55
 -13   4  -7    5.38    2.04
 -13  -4  -7    7.16    2.15
 -13  -4  -7    6.53    1.53
 -13   4  -7    7.13    1.42
 -13  -4  -7    5.60    1.30
 -13  -4  -7    2.67    1.79
 -13   4  -7    4.15    1.12
 -13   4  -7    4.84    1.39
 -13   4  -7    7.81    1.43
 -13  -4  -7    5.59    1.28
 -13  -4  -7    6.07    2.06
 -13  -4  -5  140.75    6.37
 -13   4  -5  157.41    7.42
 -13  -4  -5  159.65    5.20
 -13   4  -5  164.79    7.33
 -13  -4  -5  154.54    3.33
 -13   4  -5  157.97    7.10
 -13  -4  -5  163.81    6.56
 -13  -4  -5  152.65    6.30
 -13   4  -5  152.43    5.31
 -13  -4  -5  157.93    6.64
 -13   4  -5  152.78    5.24
 -13   4  -5  173.01    5.35
 -13  -4  -5  151.78    5.09
 -13   4  -5  163.76    5.26
 -13  -4  -5  153.53    5.31
 -13   4  -3   61.47    4.09
 -13  -4  -3   61.48    3.59
 -13  -4  -3   62.69    3.63
 -13   4  -3   62.06    2.68
 -13  -4  -3   65.14    2.81
 -13   4  -3   60.04    4.05
 -13   4  -3   59.48    2.76
 -13   4  -3   59.97    2.79
 -13  -4  -3   60.64    2.81
 -13  -4  -3   62.41    3.74
 -13   4  -3   58.99    4.20
 -13   4  -3   62.76    3.17
 -13  -4  -1  169.79    6.02
 -13   4  -1  158.44    6.74
 -13   4  -1  156.58    4.74
 -13  -4  -1  161.59    5.96
 -13  -4  -1  165.69    5.80
 -13   4  -1  154.34    6.42
 -13   4  -1  159.73    3.88
 -13  -4  -1  163.87    4.76
 -13   4  -1  168.47    6.33
 -13  -4  -1  167.15    4.74
 -13   4  -1  158.49    4.74
 -13   4  -1  160.52    5.52
 -13  -4   1   12.49    1.60
 -13   4   1   14.31    1.71
 -13   4   1   13.89    1.33
 -13   4   1   17.07    2.24
 -13  -4   1   15.08    1.68
 -13  -4   1   17.27    1.41
 -13  -4   1   15.80    1.45
 -13  -4   1   11.23    1.67
 -13   4   1   14.84    2.11
 -13   4   3  145.56    4.66
 -13  -4   3  144.62    5.56
 -13  -4   3  129.68    4.95
 -13  -4   3  138.94    4.48
 -13   4   3  145.91    6.15
 -13  -4   3  146.19    5.32
 -13  -4   3  149.75    4.86
 -13  -4   5  131.80    4.95
 -13   4   5  148.37    6.26
 -13  -4   5  142.03    6.00
 -13  -4   5  139.65    5.00
 -13  -4   7   41.12    2.95
 -13   4   7   42.89    3.74
 -13  -4   7   44.96    2.77
 -13  -4   7   38.28    3.41
 -13   4   9   -0.30    1.37
 -13  -4   9   -0.49    1.39
 -13  -4   9    0.37    1.61
 -13   4   9    0.38    1.49
 -13   4  11   16.33    2.50
 -13   4  11   13.37    2.78
 -13  -4  11   15.32    2.91
 -13   4  13   15.26    2.51
 -13  -4  13   16.53    3.14
 -13   4  13   16.05    3.22
 -13   4  15    8.69    2.26
 -13  -4  15    8.77    2.98
 -13   4  15   10.33    2.88
 -13   4  17   21.92    3.14
 -13  -4  17   18.28    4.17
 -13   4  17   21.54    4.06
 -13   5 -16    8.55    2.84
 -13   5 -16    2.10    1.91
 -13  -5 -16    2.11    2.05
 -13  -5 -16    5.95    2.78
 -13  -5 -14   25.21    3.15
 -13   5 -14   19.66    3.02
 -13   5 -14   19.82    3.03
 -13  -5 -14   18.49    3.22
 -13   5 -14   12.68    3.79
 -13  -5 -12    5.13    1.91
 -13   5 -12    4.85    1.71
 -13   5 -12    0.69    1.65
 -13  -5 -12    4.51    2.02
 -13   5 -12    3.41    2.59
 -13  -5 -10    0.30    1.50
 -13   5 -10    0.56    1.24
 -13  -5 -10    1.09    1.37
 -13  -5 -10    3.74    2.44
 -13   5 -10    1.01    2.08
 -13   5 -10   -0.16    0.92
 -13  -5  -8   15.54    1.10
 -13  -5  -8   17.40    2.58
 -13  -5  -8   20.11    2.20
 -13   5  -8   15.72    2.01
 -13  -5  -8   16.17    1.99
 -13   5  -8   21.10    2.47
 -13   5  -8   18.90    2.22
 -13   5  -8   16.68    1.75
 -13  -5  -8   13.58    2.16
 -13   5  -8   19.09    3.09
 -13  -5  -8   15.91    2.71
 -13  -5  -6  106.98    4.79
 -13  -5  -6  103.09    5.26
 -13  -5  -6  110.52    3.26
 -13   5  -6  111.18    4.83
 -13  -5  -6  115.76    5.66
 -13   5  -6  118.45    4.38
 -13   5  -6  113.61    6.41
 -13  -5  -6  121.98    5.82
 -13   5  -6  117.78    4.85
 -13  -5  -6  118.44    4.74
 -13   5  -6  106.77    4.59
 -13  -5  -6  110.94    4.68
 -13  -5  -4  323.48    8.57
 -13   5  -4  332.89    8.69
 -13   5  -4  309.21   10.71
 -13  -5  -4  311.29    9.47
 -13   5  -4  307.17    8.30
 -13   5  -4  320.04    8.28
 -13  -5  -4  316.30    8.46
 -13   5  -4  321.78    8.61
 -13  -5  -4  315.06    9.28
 -13   5  -4  303.08   10.25
 -13   5  -4  316.16   10.40
 -13   5  -2  224.80    6.51
 -13  -5  -2  221.08    6.41
 -13  -5  -2  206.73    6.92
 -13   5  -2  219.92    8.34
 -13   5  -2  214.53    6.61
 -13   5  -2  220.33    5.68
 -13   5  -2  223.77    8.05
 -13  -5  -2  228.42    6.99
 -13  -5  -2  245.43    7.98
 -13   5  -2  222.63    6.51
 -13   5  -2  211.55    7.72
 -13  -5  -2  220.86    6.43
 -13   5   0   69.21    4.17
 -13   5   0   68.31    1.76
 -13  -5   0   73.29    3.20
 -13  -5   0   70.82    3.36
 -13   5   0   73.47    3.93
 -13   5   0   69.64    3.23
 -13  -5   0   72.08    3.66
 -13  -5   0   66.48    3.07
 -13  -5   0   72.67    3.49
 -13   5   0   66.25    4.22
 -13   5   0   77.44    3.33
 -13  -5   2   78.63    3.71
 -13   5   2   74.47    4.42
 -13  -5   2   76.56    3.56
 -13   5   2   79.57    3.55
 -13  -5   2   73.12    3.31
 -13  -5   2   79.87    3.65
 -13  -5   4    1.39    0.83
 -13   5   4    2.73    1.33
 -13  -5   4    1.88    1.07
 -13   5   4    1.27    1.01
 -13  -5   4    0.85    0.84
 -13  -5   4   -0.26    1.51
 -13  -5   6   59.94    4.24
 -13  -5   6   55.42    3.04
 -13  -5   6   56.85    3.46
 -13  -5   8   22.10    1.97
 -13   5   8   17.36    2.58
 -13  -5   8   19.08    2.95
 -13  -5   8   20.78    2.50
 -13   5  10   34.07    3.46
 -13  -5  10   40.53    4.11
 -13   5  12   -0.36    1.58
 -13   5  12    1.43    2.01
 -13  -5  12   -1.43    2.05
 -13   5  14    9.12    2.59
 -13  -5  14    7.52    2.99
 -13   5  14    7.97    2.82
 -13   5  16   53.02    4.54
 -13   5  16   55.62    5.75
 -13   6 -15    5.01    2.24
 -13  -6 -15    3.73    2.28
 -13  -6 -15   -2.25    2.28
 -13   6 -15    1.33    3.08
 -13   6 -13   14.09    2.74
 -13  -6 -13    7.32    2.14
 -13  -6 -13   13.84    2.98
 -13   6 -13   11.99    3.57
 -13   6 -11   -0.33    1.43
 -13  -6 -11    2.57    2.21
 -13   6 -11   -0.53    2.20
 -13  -6 -11    2.56    1.60
 -13  -6 -11   -0.35    1.63
 -13   6  -9    5.19    2.53
 -13  -6  -9    4.00    2.10
 -13   6  -9    3.98    1.58
 -13   6  -9    2.96    1.01
 -13  -6  -9    2.71    1.70
 -13  -6  -9    3.35    1.38
 -13  -6  -7   46.10    3.45
 -13  -6  -7   50.81    3.35
 -13   6  -7   42.31    2.54
 -13  -6  -7   40.40    3.10
 -13   6  -7   43.84    3.24
 -13   6  -7   37.22    3.10
 -13  -6  -7   45.07    2.27
 -13  -6  -7   38.65    3.27
 -13   6  -7   47.78    3.40
 -13   6  -7   47.26    4.39
 -13  -6  -7   44.07    3.67
 -13  -6  -5  127.23    5.36
 -13  -6  -5  116.01    5.16
 -13  -6  -5  125.15    5.18
 -13   6  -5  124.77    5.18
 -13   6  -5  123.24    4.92
 -13   6  -5  125.49    5.20
 -13  -6  -5  124.31    5.07
 -13   6  -5  121.04    6.32
 -13  -6  -5  102.48    3.88
 -13   6  -5  125.68    4.48
 -13   6  -5  118.40    6.38
 -13  -6  -5  117.40    5.35
 -13   6  -3   75.71    3.35
 -13  -6  -3   80.27    3.86
 -13  -6  -3   74.77    3.80
 -13   6  -3   65.20    4.51
 -13   6  -3   84.32    4.76
 -13   6  -3   81.15    3.93
 -13  -6  -3   81.01    3.83
 -13   6  -3   78.16    4.66
 -13  -6  -3   83.09    3.92
 -13   6  -3   87.66    4.01
 -13  -6  -1  405.62   10.24
 -13   6  -1  382.11    8.60
 -13   6  -1  395.84   10.24
 -13   6  -1  410.39   10.98
 -13   6  -1  394.33   10.31
 -13  -6  -1  390.86   10.16
 -13   6  -1  405.16   11.60
 -13   6  -1  420.80   12.06
 -13  -6  -1  409.48    9.97
 -13  -6   1   62.55    3.33
 -13  -6   1   66.40    3.59
 -13  -6   1   67.59    3.42
 -13   6   1   66.14    4.17
 -13  -6   1   63.48    3.08
 -13   6   1   68.90    3.54
 -13  -6   1   64.54    3.45
 -13  -6   3  179.29    6.03
 -13  -6   3  192.05    6.59
 -13   6   3  193.52    7.35
 -13  -6   3  182.86    6.24
 -13   6   3  188.08    6.44
 -13  -6   5   26.77    2.66
 -13   6   5   28.81    2.56
 -13  -6   5   28.38    2.16
 -13  -6   5   23.44    3.02
 -13  -6   5   25.21    2.38
 -13   6   5   23.81    2.68
 -13  -6   7   22.55    1.97
 -13  -6   7   19.54    2.89
 -13   6   7   19.04    2.76
 -13  -6   7   23.20    2.69
 -13   6   9   13.20    2.55
 -13  -6   9   14.07    2.88
 -13   6  11    5.44    2.11
 -13  -6  11    1.41    1.90
 -13   6  13    1.23    2.02
 -13  -6  13    2.12    2.50
 -13  -6  15   66.09    6.33
 -13   6  15   58.28    4.92
 -13  -7 -14   11.55    2.63
 -13   7 -14   15.05    2.83
 -13  -7 -14    9.35    2.84
 -13   7 -12    1.68    2.30
 -13  -7 -12   -0.44    2.55
 -13  -7 -12    0.80    2.13
 -13   7 -12    0.75    1.71
 -13  -7 -12    1.11    1.79
 -13   7 -10   20.75    2.90
 -13  -7 -10   21.02    2.72
 -13  -7 -10   20.70    3.21
 -13   7 -10   19.38    3.64
 -13  -7 -10   25.78    3.13
 -13  -7  -8   41.53    3.44
 -13   7  -8   44.52    4.49
 -13  -7  -8   32.96    3.36
 -13  -7  -8   39.09    3.34
 -13  -7  -8   40.85    3.59
 -13   7  -8   47.13    3.64
 -13  -7  -6   42.68    3.04
 -13   7  -6   41.22    3.99
 -13  -7  -6   35.99    3.12
 -13  -7  -6   45.98    3.43
 -13  -7  -6   37.54    3.31
 -13   7  -6   37.32    3.03
 -13  -7  -6   44.08    2.62
 -13   7  -6   44.18    3.39
 -13  -7  -4   13.48    1.88
 -13   7  -4   10.87    1.82
 -13  -7  -4   12.37    1.78
 -13   7  -4   11.48    2.24
 -13   7  -4   12.16    2.36
 -13  -7  -4   16.23    2.06
 -13   7  -4   13.06    2.04
 -13  -7  -4   14.56    1.76
 -13  -7  -2   30.78    2.58
 -13   7  -2   27.62    2.50
 -13  -7  -2   25.99    2.44
 -13   7  -2   23.35    2.29
 -13   7  -2   24.14    2.83
 -13   7  -2   27.36    2.66
 -13  -7  -2   29.86    2.13
 -13   7  -2   29.01    1.85
 -13  -7   0  189.69    6.62
 -13  -7   0  201.75    7.07
 -13  -7   0  185.12    5.42
 -13   7   0  180.90    7.33
 -13   7   0  194.00    6.76
 -13   7   0  194.14    6.49
 -13  -7   0  202.43    6.81
 -13   7   0  180.56    6.64
 -13  -7   2  270.54    8.08
 -13  -7   2  278.09    8.42
 -13   7   2  283.00    8.37
 -13   7   2  280.59    8.93
 -13  -7   2  290.28    7.80
 -13  -7   4  166.81    6.59
 -13  -7   4  159.08    5.51
 -13   7   4  159.95    6.72
 -13   7   4  152.39    6.34
 -13  -7   4  162.84    6.30
 -13   7   6   50.82    3.83
 -13  -7   6   60.19    3.91
 -13   7   6   58.61    4.52
 -13  -7   6   66.95    3.24
 -13  -7   8   76.32    5.59
 -13   7   8   65.83    5.00
 -13  -7   8   74.69    3.39
 -13  -7  10    2.83    2.36
 -13   7  10    0.41    1.75
 -13  -7  12   27.98    4.13
 -13   7  12   29.76    3.73
 -13  -7  14   17.57    3.91
 -13   7  14   14.68    3.21
 -13   8 -13   13.80    3.67
 -13  -8 -13   15.89    3.04
 -13  -8 -13   17.50    3.26
 -13   8 -13   16.14    3.15
 -13   8 -11    2.31    1.81
 -13  -8 -11    4.47    2.37
 -13   8 -11    1.03    2.61
 -13  -8 -11    0.38    1.56
 -13  -8  -9   40.14    3.92
 -13   8  -9   39.42    4.48
 -13   8  -9   45.46    3.97
 -13  -8  -9   43.73    3.88
 -13   8  -7  123.19    6.92
 -13  -8  -7  127.77    6.45
 -13  -8  -7  131.34    6.33
 -13   8  -7  116.05    6.09
 -13   8  -5   30.74    3.08
 -13  -8  -5   28.40    2.89
 -13   8  -5   21.30    2.94
 -13  -8  -3   82.92    4.56
 -13   8  -3   75.75    3.44
 -13   8  -3   73.86    4.41
 -13   8  -3   78.86    4.57
 -13   8  -3   65.68    4.50
 -13   8  -1  299.54    9.39
 -13   8  -1  274.62    8.36
 -13   8  -1  268.10    9.31
 -13  -8  -1  288.31    9.16
 -13   8   1  274.62    9.07
 -13  -8   1  267.31    8.79
 -13   8   1  259.52    8.79
 -13  -8   1  257.44    7.96
 -13   8   3  171.17    6.93
 -13  -8   3  175.42    6.89
 -13  -8   3  173.08    5.89
 -13   8   3  171.34    7.08
 -13  -8   5   53.79    3.85
 -13   8   5   49.64    3.81
 -13  -8   5   46.78    2.75
 -13   8   7   17.50    2.97
 -13  -8   7   14.64    2.44
 -13  -8   7   19.92    1.79
 -13   8   9    6.61    2.42
 -13  -8   9    7.19    2.60
 -13   8  11    0.93    1.91
 -13  -8  11    2.12    2.62
 -13   8  13   22.42    3.67
 -13  -8  13   29.26    4.51
 -13  -9 -12    9.18    2.96
 -13  -9 -12   13.29    3.02
 -13   9 -12   11.90    3.27
 -13   9 -12   10.45    2.63
 -13  -9 -10    4.19    2.25
 -13   9 -10    5.23    2.13
 -13  -9 -10    1.58    2.07
 -13   9 -10    5.07    2.65
 -13  -9  -8   67.73    4.92
 -13   9  -8   74.11    5.52
 -13  -9  -8   74.69    5.33
 -13   9  -8   84.69    5.46
 -13   9  -6  123.96    6.61
 -13  -9  -6  123.79    6.40
 -13   9  -6  121.24    6.40
 -13   9  -4   97.38    4.44
 -13   9  -4   97.44    5.55
 -13   9  -4   98.78    5.52
 -13  -9  -4   94.81    5.34
 -13   9  -2  209.62    8.08
 -13  -9  -2  212.82    8.17
 -13   9  -2  216.88    8.31
 -13  -9   0  295.99    9.94
 -13  -9   0  293.56    8.92
 -13   9   0  296.57    9.63
 -13   9   0  304.50   10.12
 -13  -9   2   70.94    4.58
 -13  -9   2   73.90    3.73
 -13   9   2   75.00    4.44
 -13   9   2   73.11    4.71
 -13  -9   4   54.46    3.00
 -13   9   4   49.65    4.07
 -13  -9   4   47.38    3.82
 -13   9   6    3.58    1.92
 -13  -9   6    3.37    1.76
 -13   9   8   53.87    4.97
 -13  -9   8   55.97    4.46
 -13   9  10   37.68    4.45
 -13  -9  10   31.31    4.56
 -13   9  12    8.22    2.93
 -13  -9  12    5.30    3.08
 -13 -10  -9    8.72    2.88
 -13  10  -9   11.65    2.56
 -13  10  -9    9.32    2.45
 -13 -10  -9   13.57    2.85
 -13 -10  -7   88.68    5.98
 -13  10  -7  100.84    6.19
 -13  10  -7   96.73    5.90
 -13 -10  -7   89.52    5.81
 -13  10  -5  121.44    6.72
 -13  10  -5  131.58    6.42
 -13 -10  -5  141.65    6.96
 -13  10  -3  125.17    6.71
 -13 -10  -3  132.49    6.64
 -13  10  -3  133.10    6.18
 -13  10  -1  153.12    7.30
 -13 -10  -1  159.45    7.38
 -13  10  -1  162.40    6.62
 -13 -10   1  140.95    5.62
 -13  10   1  144.73    6.26
 -13  10   1  150.53    7.24
 -13 -10   1  159.75    7.22
 -13  10   3  136.40    6.98
 -13 -10   3  138.46    6.86
 -13  10   5   11.24    2.47
 -13 -10   5    8.77    2.33
 -13  10   7   37.59    4.39
 -13 -10   7   49.04    4.42
 -13  10   7   38.33    4.02
 -13  10   9   49.81    5.14
 -13 -10   9   39.91    4.16
 -13  10  11    1.08    2.40
 -13 -10  11   -1.20    2.81
 -13  11  -6   57.07    4.83
 -13 -11  -6   60.18    4.89
 -13  11  -4   55.53    4.73
 -13 -11  -4   47.53    4.39
 -13  11  -2   79.90    5.60
 -13 -11  -2   85.87    5.65
 -13 -11   0  150.79    5.98
 -13  11   0  152.36    7.62
 -13 -11   0  142.73    7.32
 -13  11   2  141.86    7.45
 -13 -11   2  149.70    7.44
 -13  11   4  184.79    8.87
 -13 -11   4  182.94    8.54
 -13  11   6   26.90    3.74
 -13 -11   6   28.59    3.73
 -13  11   8   13.91    3.25
 -13 -11   8    9.56    2.85
 -13  12  -3   72.14    5.66
 -13 -12  -3   73.63    5.59
 -13  12  -1   75.05    5.64
 -13 -12  -1   68.63    5.42
 -13  12   1   89.89    6.28
 -13 -12   1   97.83    6.34
 -13  12   3  122.64    7.41
 -13 -12   3  133.49    7.46
 -12   0 -18   40.46    4.55
 -12   0 -16   41.81    4.21
 -12   0 -14   35.96    3.64
 -12   0 -12   83.77    4.84
 -12   0 -10  502.47   12.94
 -12   0 -10  509.58   12.50
 -12   0  -8  712.82   16.91
 -12   0  -8  735.94   15.58
 -12   0  -8  722.18   15.81
 -12   0  -8  704.60   18.89
 -12   0  -6  518.46   11.02
 -12   0  -6  523.52   14.34
 -12   0  -6  506.05   14.01
 -12   0  -6  513.92   14.66
 -12   0  -6  484.76   11.07
 -12   0  -6  518.21   12.40
 -12   0  -4  982.04   18.23
 -12   0  -4  981.70   18.28
 -12   0  -4 1020.64   22.68
 -12   0  -4  987.34   22.21
 -12   0  -4 1001.97   19.97
 -12   0  -4  967.81   18.33
 -12   0  -4  993.90   22.04
 -12   0  -2 2302.22   44.90
 -12   0  -2 2362.19   44.67
 -12   0  -2 2273.20   42.96
 -12   0  -2 2336.17   42.08
 -12   0  -2 2382.61   44.63
 -12   0   0  125.92    4.58
 -12   0   0  129.92    3.79
 -12   0   0  133.31    5.28
 -12   0   0  133.68    5.45
 -12   0   2   92.06    4.31
 -12   0   2   81.56    3.39
 -12   0   2   87.77    3.68
 -12   0   4  104.98    4.67
 -12   0   4   96.36    4.05
 -12   0   4  109.96    4.46
 -12   0   6  106.57    4.94
 -12   0   6  105.55    3.71
 -12   0   8  191.66    7.45
 -12   0   8  189.39    6.02
 -12   0  10  134.34    6.63
 -12   0  10  132.87    5.37
 -12   0  12  154.06    7.71
 -12   0  14  309.52   12.02
 -12   0  16  201.68   10.16
 -12   0  18  270.07   12.61
 -12   1 -19    4.01    2.54
 -12  -1 -19    2.51    2.51
 -12   1 -17   51.71    4.94
 -12  -1 -17   51.88    5.00
 -12  -1 -15   28.65    3.46
 -12   1 -15   27.79    3.45
 -12   1 -13  174.83    7.41
 -12  -1 -13  171.64    7.43
 -12  -1 -11  367.59   10.70
 -12   1 -11  395.51   11.22
 -12  -1 -11  391.02   11.26
 -12   1 -11  386.89   10.66
 -12  -1  -9  966.15   20.24
 -12  -1  -9  940.51   21.59
 -12   1  -9  962.53   21.39
 -12  -1  -9  949.58   20.51
 -12   1  -9  952.60   20.44
 -12   1  -9  962.01   20.10
 -12  -1  -7  173.02    7.31
 -12   1  -7  179.27    7.62
 -12   1  -7  184.68    6.41
 -12  -1  -7  178.87    6.53
 -12   1  -7  175.09    5.45
 -12  -1  -7  170.21    7.47
 -12   1  -7  181.77    7.90
 -12  -1  -7  173.11    7.76
 -12   1  -7  181.96    8.03
 -12  -1  -7  179.06    5.49
 -12  -1  -7  181.21    5.73
 -12   1  -7  184.29    5.68
 -12   1  -5  451.59   12.64
 -12  -1  -5  443.53   12.36
 -12  -1  -5  436.72   10.98
 -12   1  -5  454.06   10.72
 -12   1  -5  428.99    9.39
 -12   1  -5  459.70   12.88
 -12  -1  -5  433.94   12.48
 -12  -1  -5  428.02   12.72
 -12   1  -5  432.95   12.93
 -12   1  -5  427.86   10.62
 -12  -1  -5  435.79    9.45
 -12  -1  -3  760.64   14.23
 -12  -1  -3  780.35   14.23
 -12  -1  -3  762.47   18.19
 -12   1  -3  790.71   18.71
 -12   1  -3  761.44   16.37
 -12  -1  -3  781.90   16.28
 -12   1  -3  787.77   15.71
 -12   1  -3  746.28   14.27
 -12  -1  -3  779.01   14.40
 -12   1  -3  780.97   14.28
 -12   1  -3  768.55   18.15
 -12  -1  -3  782.74   18.00
 -12   1  -3  773.67   18.12
 -12  -1  -3  784.16   17.87
 -12   1  -1  306.99    6.91
 -12  -1  -1  318.93    7.72
 -12  -1  -1  337.29    9.38
 -12   1  -1  331.78    9.36
 -12  -1  -1  328.48    8.40
 -12   1  -1  296.52    8.05
 -12  -1  -1  310.98    9.21
 -12   1  -1  315.09    9.53
 -12  -1  -1  315.45    8.97
 -12   1  -1  292.74    9.08
 -12  -1  -1  302.66    6.54
 -12   1   1   71.44    3.34
 -12  -1   1   77.23    3.43
 -12   1   1   71.82    3.07
 -12   1   1   82.90    4.18
 -12  -1   1   70.16    3.75
 -12  -1   1   80.73    3.89
 -12   1   1   82.11    4.11
 -12  -1   3   34.01    2.57
 -12   1   3   34.97    2.73
 -12  -1   3   36.24    2.31
 -12   1   3   33.57    2.30
 -12  -1   3   35.66    1.47
 -12   1   3   33.33    2.37
 -12  -1   3   32.21    2.25
 -12   1   5   25.89    2.41
 -12  -1   5   27.83    2.43
 -12  -1   5   29.56    1.76
 -12  -1   5   28.49    2.47
 -12   1   5   23.24    2.33
 -12  -1   5   24.16    2.01
 -12   1   7   63.43    4.01
 -12  -1   7   63.58    3.10
 -12  -1   7   64.65    4.00
 -12   1   9  155.81    7.01
 -12  -1   9  170.50    6.00
 -12  -1   9  175.20    7.33
 -12   1  11  516.49   15.25
 -12  -1  11  489.63   13.10
 -12   1  11  519.64   13.15
 -12  -1  11  506.14   15.12
 -12  -1  13  267.86   10.87
 -12   1  13  262.42   10.74
 -12   1  15  139.23    5.53
 -12   1  15  120.79    7.57
 -12  -1  15  123.34    7.64
 -12   1  17  172.60    9.51
 -12  -1  17  147.41    9.00
 -12   1  19  131.27    8.92
 -12  -1  19  149.30    9.47
 -12   2 -18   16.25    3.49
 -12  -2 -18   12.93    3.27
 -12   2 -16    5.01    2.35
 -12  -2 -16    3.77    2.33
 -12   2 -14   95.18    5.65
 -12  -2 -14   91.69    5.67
 -12   2 -12  282.76    9.66
 -12  -2 -12  271.58    9.43
 -12  -2 -10  479.31   12.81
 -12   2 -10  500.75   12.81
 -12   2 -10  474.75   12.23
 -12  -2 -10  495.25   12.54
 -12   2  -8  405.68   10.50
 -12  -2  -8  417.89   10.63
 -12   2  -8  418.35   11.22
 -12  -2  -8  413.28   12.76
 -12   2  -8  416.08   13.67
 -12  -2  -8  413.28   10.32
 -12   2  -8  402.59   10.20
 -12  -2  -8  407.65   11.60
 -12   2  -6   97.32    5.50
 -12  -2  -6   90.28    3.50
 -12  -2  -6   83.11    3.53
 -12   2  -6   87.06    5.12
 -12  -2  -6   88.26    4.90
 -12  -2  -6   92.90    4.42
 -12   2  -6   93.18    4.04
 -12   2  -6   89.84    3.57
 -12   2  -6   90.90    3.50
 -12  -2  -6   88.04    5.02
 -12   2  -6   83.39    5.21
 -12  -2  -6   88.99    5.20
 -12   2  -6   89.90    3.48
 -12   2  -6   92.80    3.88
 -12   2  -4  386.95    9.40
 -12  -2  -4  378.04   10.72
 -12   2  -4  376.49   11.17
 -12  -2  -4  360.17    9.72
 -12   2  -4  379.98    9.01
 -12   2  -4  373.88   11.53
 -12  -2  -4  375.65   11.07
 -12   2  -4  377.12    8.27
 -12  -2  -4  359.94    8.14
 -12   2  -4  375.07   11.30
 -12  -2  -4  385.85   11.01
 -12  -2  -2  162.96    4.07
 -12   2  -2  158.18    6.32
 -12  -2  -2  168.98    6.11
 -12  -2  -2  167.07    5.45
 -12   2  -2  159.54    4.42
 -12  -2  -2  164.66    3.95
 -12   2  -2  168.49    6.41
 -12  -2  -2  177.37    6.45
 -12  -2  -2  176.26    4.01
 -12   2  -2  160.01    3.98
 -12   2  -2  164.32    5.34
 -12   2  -2  169.04    4.01
 -12   2  -2  159.99    6.58
 -12  -2  -2  151.19    6.06
 -12  -2  -2  158.60    3.56
 -12   2   0  321.34    6.46
 -12  -2   0  316.75    6.39
 -12   2   0  322.96    9.65
 -12  -2   0  318.17    9.05
 -12   2   0  328.49    8.44
 -12  -2   0  319.99    8.45
 -12   2   0  330.35    9.49
 -12  -2   0  342.18    8.29
 -12  -2   0  328.94    8.99
 -12  -2   0  317.98    6.54
 -12   2   0  321.16    6.34
 -12   2   0  313.03    9.11
 -12   2   2  112.18    4.41
 -12  -2   2  112.69    4.32
 -12  -2   2  115.12    4.21
 -12  -2   2  121.49    3.30
 -12   2   2  118.97    5.15
 -12  -2   2  119.89    4.80
 -12  -2   4    3.47    1.17
 -12   2   4    5.47    1.43
 -12  -2   4    4.34    1.18
 -12   2   4    5.38    1.35
 -12  -2   4    4.01    0.89
 -12  -2   4    5.93    1.12
 -12   2   6    2.82    1.40
 -12  -2   6    4.64    1.39
 -12  -2   6    3.71    1.05
 -12   2   6    3.99    1.37
 -12  -2   6    4.08    1.05
 -12  -2   8  555.52   13.00
 -12   2   8  552.97   14.88
 -12  -2   8  519.23   14.48
 -12  -2  10  362.94   10.60
 -12   2  10  400.34   12.61
 -12   2  10  402.17   10.73
 -12  -2  10  382.71   12.38
 -12   2  12  559.01   16.89
 -12   2  12  586.74   14.52
 -12  -2  12  589.01   17.09
 -12   2  14  110.98    6.96
 -12   2  14  116.92    5.36
 -12  -2  14  114.82    7.15
 -12   2  16   80.55    6.39
 -12   2  16   88.51    4.82
 -12  -2  16   84.33    6.51
 -12   2  18  141.28    8.99
 -12  -2  18  150.40    9.25
 -12  -3 -17   10.57    2.88
 -12   3 -17   12.36    2.87
 -12  -3 -15   36.22    4.10
 -12   3 -15   42.62    4.13
 -12  -3 -13  147.67    7.05
 -12   3 -13  151.32    7.04
 -12  -3 -11  140.05    6.31
 -12   3 -11  147.75    6.41
 -12   3  -9  269.07   10.76
 -12  -3  -9  228.51    7.60
 -12   3  -9  264.90    7.81
 -12   3  -9  250.61    8.45
 -12   3  -9  234.63    7.62
 -12   3  -9  248.41    8.02
 -12   3  -9  246.01    7.19
 -12  -3  -9  244.02    8.01
 -12   3  -7  283.68    7.70
 -12  -3  -7  284.72    7.77
 -12   3  -7  274.93   10.25
 -12  -3  -7  269.60    9.79
 -12   3  -7  276.99   10.45
 -12  -3  -7  273.31    7.74
 -12  -3  -7  284.89    9.67
 -12   3  -7  283.91   10.07
 -12  -3  -7  284.59    9.49
 -12  -3  -7  276.83    8.91
 -12   3  -7  300.04    8.61
 -12  -3  -7  280.04    8.01
 -12   3  -7  268.67    7.73
 -12   3  -7  287.65    8.04
 -12   3  -7  261.45    7.62
 -12   3  -5  439.91   12.89
 -12   3  -5  438.01   13.07
 -12  -3  -5  432.28   12.33
 -12  -3  -5  438.60    9.94
 -12  -3  -5  428.38   10.13
 -12   3  -5  425.30   10.35
 -12  -3  -5  439.94    9.97
 -12  -3  -5  444.82   12.07
 -12   3  -5  423.59   12.53
 -12  -3  -5  427.03   11.41
 -12   3  -5  438.73   10.57
 -12   3  -5  432.53    9.98
 -12  -3  -5  439.60   12.18
 -12   3  -5  424.31    9.92
 -12   3  -3  283.01    9.22
 -12  -3  -3  266.87    8.39
 -12  -3  -3  288.51    8.34
 -12   3  -3  290.76    7.06
 -12  -3  -3  291.07    8.99
 -12   3  -3  281.59    9.30
 -12   3  -3  299.02    7.01
 -12  -3  -3  285.39    5.78
 -12   3  -3  289.23    7.67
 -12  -3  -3  279.42    8.75
 -12   3  -3  288.09    9.55
 -12  -3  -3  286.84    6.83
 -12  -3  -1  188.65    6.05
 -12   3  -1  188.94    4.33
 -12  -3  -1  179.60    4.67
 -12   3  -1  186.51    6.65
 -12   3  -1  174.95    4.69
 -12   3  -1  183.27    5.76
 -12  -3  -1  185.63    6.32
 -12   3  -1  192.59    7.13
 -12  -3  -1  190.15    6.29
 -12   3  -1  186.12    6.88
 -12   3   1  101.51    4.78
 -12   3   1  112.49    4.27
 -12  -3   1  101.81    4.07
 -12  -3   1  101.77    3.77
 -12   3   1   90.63    4.64
 -12  -3   1  102.08    4.30
 -12  -3   1   98.42    3.28
 -12  -3   3    5.71    1.06
 -12  -3   3    3.81    1.12
 -12   3   3    6.21    1.44
 -12  -3   3    7.83    1.38
 -12  -3   3    6.25    0.99
 -12  -3   5   51.36    2.72
 -12  -3   5   49.82    2.72
 -12   3   5   50.13    3.37
 -12  -3   5   45.29    3.19
 -12   3   7  193.55    7.65
 -12  -3   7  183.81    7.36
 -12  -3   7  203.34    6.54
 -12  -3   7  198.60    6.15
 -12   3   9  275.17    9.93
 -12  -3   9  265.52    9.76
 -12  -3   9  270.66    8.46
 -12   3   9  270.05    8.72
 -12   3  11  195.31    8.69
 -12  -3  11  206.37    8.83
 -12   3  11  188.32    7.26
 -12   3  13  239.71   10.32
 -12  -3  13  241.81   10.36
 -12   3  13  229.67    8.32
 -12   3  15  173.07    9.24
 -12  -3  15  197.86    9.85
 -12   3  15  179.94    7.41
 -12   3  17  126.42    8.36
 -12  -3  17  119.65    8.30
 -12   4 -18   13.98    3.16
 -12   4 -18   11.46    3.01
 -12  -4 -18   15.06    3.43
 -12   4 -16   46.03    4.53
 -12   4 -16   43.11    4.51
 -12  -4 -16   46.90    4.64
 -12   4 -14   88.70    4.13
 -12   4 -14   97.11    5.72
 -12   4 -14   91.96    5.84
 -12  -4 -14   98.27    6.05
 -12  -4 -12   94.59    5.49
 -12   4 -12  101.52    4.21
 -12   4 -12  104.40    5.69
 -12   4 -12   89.32    5.19
 -12   4 -10  132.19    5.59
 -12  -4 -10  129.36    5.65
 -12   4 -10  119.61    5.49
 -12   4 -10  118.86    5.67
 -12  -4 -10  113.83    5.31
 -12   4 -10  129.45    7.68
 -12  -4 -10  139.91    6.08
 -12   4 -10  126.58    4.67
 -12  -4  -8  332.56    9.44
 -12  -4  -8  341.86    9.51
 -12   4  -8  340.45   12.35
 -12  -4  -8  351.44    9.89
 -12  -4  -8  333.96    6.79
 -12  -4  -8  334.88   10.80
 -12   4  -8  352.92    9.53
 -12   4  -8  337.79   10.03
 -12  -4  -8  333.30   10.89
 -12   4  -8  344.93    9.60
 -12   4  -8  336.19    8.66
 -12   4  -6  485.10   11.32
 -12   4  -6  487.63   14.37
 -12  -4  -6  494.43   11.64
 -12  -4  -6  496.70   11.74
 -12   4  -6  471.36   14.46
 -12  -4  -6  496.45   13.67
 -12  -4  -6  492.77   11.96
 -12  -4  -6  488.95    9.39
 -12   4  -6  478.20   13.96
 -12  -4  -6  500.79   13.26
 -12  -4  -6  498.38   13.20
 -12   4  -6  499.64   12.19
 -12   4  -6  487.58   11.72
 -12  -4  -6  499.40   13.41
 -12   4  -6  508.81   11.82
 -12   4  -4  743.30   18.45
 -12  -4  -4  736.13   17.11
 -12  -4  -4  718.01   15.25
 -12   4  -4  713.12   17.95
 -12  -4  -4  727.21   15.45
 -12   4  -4  766.19   15.54
 -12  -4  -4  739.21   15.29
 -12  -4  -4  713.32   13.79
 -12  -4  -4  716.63   16.88
 -12   4  -4  723.74   15.36
 -12  -4  -4  727.56   17.22
 -12  -4  -4  716.93   16.79
 -12   4  -4  729.98   17.92
 -12   4  -4  721.84   15.34
 -12   4  -4  741.66   15.49
 -12   4  -2   59.00    2.69
 -12  -4  -2   61.57    2.72
 -12   4  -2   57.98    2.67
 -12   4  -2   57.78    2.92
 -12   4  -2   64.51    3.95
 -12  -4  -2   58.13    3.27
 -12  -4  -2   59.50    3.44
 -12   4  -2   57.26    2.41
 -12   4  -2   62.43    4.02
 -12  -4  -2   62.48    3.42
 -12   4  -2   65.67    3.89
 -12  -4  -2   58.00    2.65
 -12   4   0   20.46    2.30
 -12  -4   0   21.59    1.97
 -12   4   0   24.55    1.69
 -12   4   0   27.68    1.75
 -12   4   0   24.43    0.88
 -12   4   0   26.43    2.54
 -12  -4   0   26.86    2.13
 -12  -4   0   24.32    1.65
 -12  -4   0   23.64    1.75
 -12   4   0   25.06    0.91
 -12  -4   0   24.26    1.64
 -12  -4   0   24.94    2.03
 -12   4   0   26.96    2.04
 -12   4   0   30.22    2.43
 -12  -4   2   23.79    1.83
 -12  -4   2   26.59    2.23
 -12   4   2   30.09    1.91
 -12  -4   2   24.55    2.01
 -12  -4   2   23.97    2.06
 -12   4   2   24.05    2.43
 -12  -4   2   25.94    1.74
 -12  -4   4   40.72    2.34
 -12   4   4   41.09    3.10
 -12  -4   4   37.72    2.45
 -12  -4   4   40.20    2.46
 -12  -4   4   42.09    3.04
 -12  -4   6   90.68    4.18
 -12  -4   6   96.74    5.00
 -12  -4   6   92.66    3.83
 -12  -4   8   65.58    3.90
 -12  -4   8   66.37    4.53
 -12   4   8   61.20    3.98
 -12   4   8   70.87    4.66
 -12  -4  10   11.97    2.13
 -12   4  10   14.14    2.58
 -12  -4  10    7.75    2.16
 -12   4  10   13.28    2.18
 -12  -4  12  223.58    9.75
 -12   4  12  214.46    8.31
 -12   4  12  205.56    9.44
 -12  -4  14  270.26   11.69
 -12   4  14  264.41    9.73
 -12   4  14  281.60   11.80
 -12  -4  16  240.91   11.48
 -12   4  16  233.44    9.16
 -12   4  16  224.27   10.92
 -12  -4  18  150.08    9.64
 -12   4  18  159.65    9.68
 -12   4  18  160.82    7.61
 -12  -5 -17   -0.45    2.27
 -12  -5 -17   -0.98    2.50
 -12   5 -17    0.97    2.43
 -12   5 -17   -0.90    2.12
 -12  -5 -15   65.16    5.02
 -12   5 -15   79.30    5.50
 -12   5 -15   61.87    5.20
 -12  -5 -15   64.80    5.30
 -12   5 -13  103.85    6.12
 -12   5 -13  109.40    6.12
 -12  -5 -13  121.27    6.56
 -12  -5 -13  111.38    6.07
 -12   5 -11   43.78    4.88
 -12   5 -11   45.86    3.77
 -12   5 -11   36.07    3.35
 -12  -5 -11   48.11    3.66
 -12  -5 -11   45.01    3.78
 -12   5 -11   42.81    2.55
 -12  -5  -9  282.80    6.67
 -12  -5  -9  259.98    9.01
 -12  -5  -9  276.86    8.96
 -12  -5  -9  292.91    9.90
 -12   5  -9  282.43    8.84
 -12  -5  -9  272.87    8.69
 -12   5  -9  274.97    8.98
 -12   5  -9  271.04   11.18
 -12   5  -9  279.05    7.40
 -12  -5  -7  566.25   13.60
 -12  -5  -7  546.54   13.60
 -12   5  -7  579.73   16.60
 -12  -5  -7  564.20   15.17
 -12  -5  -7  539.72   13.87
 -12  -5  -7  558.56   11.45
 -12  -5  -7  547.10   14.51
 -12   5  -7  571.16   13.62
 -12   5  -7  570.98   14.04
 -12  -5  -7  561.38   14.76
 -12   5  -7  570.56   13.82
 -12   5  -7  559.03   12.40
 -12  -5  -5  555.63   11.69
 -12  -5  -5  544.23   13.34
 -12  -5  -5  555.72   13.93
 -12   5  -5  569.18   15.23
 -12   5  -5  542.71   15.58
 -12  -5  -5  595.30   14.50
 -12   5  -5  599.61   13.41
 -12  -5  -5  579.91   13.35
 -12   5  -5  549.79   13.15
 -12  -5  -5  597.46   14.63
 -12   5  -5  564.70   12.49
 -12   5  -5  545.03   15.31
 -12   5  -5  588.38   13.41
 -12  -5  -5  546.40   13.11
 -12  -5  -3  177.76    6.04
 -12   5  -3  160.78    6.79
 -12  -5  -3  179.77    6.72
 -12   5  -3  173.18    5.30
 -12  -5  -3  178.03    5.66
 -12   5  -3  181.40    7.03
 -12   5  -3  176.13    5.74
 -12   5  -3  178.86    7.29
 -12  -5  -3  175.70    6.12
 -12   5  -3  176.82    5.53
 -12   5  -3  182.87    5.81
 -12  -5  -3  178.35    5.76
 -12  -5  -1   64.89    3.08
 -12   5  -1   66.87    2.46
 -12   5  -1   75.08    3.32
 -12  -5  -1   67.25    3.30
 -12   5  -1   67.90    4.19
 -12  -5  -1   64.88    3.22
 -12   5  -1   63.56    3.92
 -12  -5  -1   61.54    3.70
 -12   5  -1   68.31    3.79
 -12  -5  -1   67.65    3.14
 -12   5  -1   68.90    3.19
 -12   5   1  116.23    4.67
 -12  -5   1  113.31    4.45
 -12  -5   1  117.23    4.28
 -12   5   1  116.86    5.37
 -12  -5   1  118.96    4.34
 -12   5   1  124.69    4.44
 -12  -5   1  112.61    4.47
 -12  -5   1  105.65    4.16
 -12  -5   3   15.89    1.63
 -12  -5   3   16.53    1.80
 -12  -5   3   15.54    1.68
 -12   5   3   15.08    1.64
 -12  -5   3   15.46    1.65
 -12   5   3   15.48    2.13
 -12   5   5    0.52    1.18
 -12  -5   5    1.87    0.86
 -12  -5   5    0.28    1.53
 -12  -5   5    1.01    1.14
 -12   5   5    0.39    0.89
 -12  -5   5    0.56    0.98
 -12  -5   7  110.35    5.09
 -12  -5   7  123.06    4.41
 -12   5   7  117.29    5.78
 -12  -5   7  109.55    5.87
 -12   5   9   70.46    4.63
 -12  -5   9   78.25    5.24
 -12  -5  11    6.14    2.29
 -12   5  11    8.36    2.36
 -12   5  11    7.52    2.08
 -12   5  13  228.50   10.54
 -12  -5  13  234.94   10.62
 -12   5  13  227.62    9.19
 -12   5  15  205.08   10.37
 -12  -5  15  196.38   10.34
 -12   5  15  206.54    8.85
 -12   5  17  127.33    8.69
 -12  -5  17  146.18    9.36
 -12   5  17  138.17    7.37
 -12  -6 -16   16.49    3.10
 -12  -6 -16   16.88    3.60
 -12   6 -16   12.50    2.85
 -12   6 -14  155.39    9.84
 -12  -6 -14  184.18    8.44
 -12   6 -14  181.13    8.42
 -12  -6 -14  184.23    8.79
 -12   6 -12  176.20    9.70
 -12  -6 -12  197.89    8.29
 -12   6 -12  184.00    8.01
 -12  -6 -12  200.19    8.56
 -12   6 -10  102.75    6.85
 -12  -6 -10   98.02    5.60
 -12  -6 -10  108.79    5.62
 -12   6 -10   99.23    5.42
 -12   6  -8  285.11   11.15
 -12  -6  -8  294.98    7.46
 -12  -6  -8  279.11    9.46
 -12   6  -8  307.05    7.52
 -12   6  -8  287.84    9.44
 -12   6  -8  281.20    9.28
 -12  -6  -8  290.98    9.59
 -12  -6  -8  299.12    9.43
 -12  -6  -8  278.74    9.89
 -12  -6  -8  286.02    9.49
 -12  -6  -6  180.86    6.79
 -12  -6  -6  178.96    6.66
 -12  -6  -6  174.35    5.35
 -12   6  -6  173.09    6.47
 -12   6  -6  182.30    5.41
 -12   6  -6  180.27    8.11
 -12  -6  -6  174.15    6.85
 -12   6  -6  182.69    6.72
 -12   6  -6  177.04    6.56
 -12  -6  -6  184.05    6.65
 -12  -6  -6  179.63    6.47
 -12  -6  -4  186.75    6.50
 -12   6  -4  189.55    6.48
 -12  -6  -4  193.28    6.42
 -12   6  -4  187.23    6.49
 -12   6  -4  190.25    7.80
 -12  -6  -4  180.35    6.30
 -12   6  -4  177.04    7.29
 -12  -6  -4  178.24    6.15
 -12   6  -4  191.86    5.68
 -12   6  -4  188.45    7.48
 -12  -6  -2    8.14    1.31
 -12   6  -2    9.01    1.47
 -12   6  -2   10.34    1.84
 -12  -6  -2    8.06    1.37
 -12   6  -2   11.15    2.03
 -12  -6  -2   10.46    1.57
 -12   6  -2    9.65    1.48
 -12  -6  -2    9.54    1.42
 -12   6  -2   10.34    1.93
 -12   6   0  253.66    5.67
 -12  -6   0  248.46    7.43
 -12  -6   0  256.14    7.53
 -12  -6   0  252.08    6.75
 -12   6   0  251.30    8.46
 -12   6   0  242.53    7.48
 -12   6   0  242.94    7.53
 -12   6   0  271.57    8.56
 -12   6   0  250.91    7.52
 -12   6   2  230.37    7.08
 -12  -6   2  231.97    6.93
 -12  -6   2  219.29    7.06
 -12  -6   2  230.92    6.89
 -12   6   2  224.22    7.72
 -12  -6   2  240.34    6.15
 -12  -6   2  225.56    6.64
 -12  -6   4   31.66    2.22
 -12  -6   4   33.53    2.82
 -12   6   4   35.52    2.75
 -12  -6   4   34.03    2.66
 -12   6   4   37.70    3.08
 -12  -6   6   74.24    4.08
 -12  -6   6   82.30    3.50
 -12   6   6   76.57    4.83
 -12  -6   6   87.19    4.54
 -12   6   8  194.33    8.17
 -12  -6   8  195.29    8.64
 -12  -6  10   59.56    5.05
 -12   6  10   65.07    4.81
 -12  -6  12  170.38    9.01
 -12   6  12  167.97    8.03
 -12  -6  14   81.66    6.65
 -12   6  14   95.48    6.05
 -12  -6  16   76.83    6.77
 -12   6  16   78.29    5.73
 -12  -7 -15   84.01    5.94
 -12   7 -15   73.13    5.68
 -12  -7 -15   82.87    6.30
 -12   7 -15   70.71    6.79
 -12  -7 -13   74.30    5.38
 -12   7 -13   84.27    5.70
 -12  -7 -13   85.61    5.91
 -12   7 -13   80.68    6.79
 -12  -7 -11   58.90    4.42
 -12   7 -11   45.18    4.07
 -12  -7 -11   58.79    4.62
 -12   7 -11   41.63    4.83
 -12  -7 -11   49.29    4.44
 -12  -7  -9   17.40    2.82
 -12  -7  -9   19.76    2.67
 -12   7  -9   17.91    2.57
 -12  -7  -9   22.53    2.80
 -12   7  -9   22.79    3.47
 -12  -7  -9   20.78    2.90
 -12   7  -7  153.63    7.72
 -12  -7  -7  167.14    6.66
 -12  -7  -7  168.73    7.07
 -12  -7  -7  162.92    5.50
 -12   7  -7  160.22    6.80
 -12  -7  -7  161.03    6.29
 -12  -7  -7  164.70    6.77
 -12  -7  -5  174.28    6.13
 -12   7  -5  193.00    7.96
 -12  -7  -5  188.44    6.99
 -12   7  -5  180.09    6.92
 -12  -7  -5  169.11    5.76
 -12   7  -5  186.51    7.76
 -12  -7  -5  166.91    5.89
 -12  -7  -3   62.99    2.97
 -12   7  -3   62.12    4.01
 -12   7  -3   54.61    3.51
 -12  -7  -3   58.38    3.59
 -12   7  -3   54.41    3.47
 -12  -7  -3   60.00    2.98
 -12   7  -3   56.51    4.10
 -12   7  -3   57.61    3.87
 -12  -7  -3   58.33    3.56
 -12   7  -1   37.45    1.99
 -12  -7  -1   38.16    2.81
 -12   7  -1   40.93    2.95
 -12  -7  -1   35.03    2.03
 -12   7  -1   39.63    3.25
 -12   7  -1   34.55    2.82
 -12   7  -1   36.08    2.76
 -12  -7  -1   30.24    2.60
 -12   7  -1   33.18    2.98
 -12  -7   1  153.77    5.91
 -12  -7   1  163.81    6.30
 -12  -7   1  156.75    6.03
 -12   7   1  156.45    6.40
 -12   7   1  163.45    6.10
 -12  -7   1  146.26    5.45
 -12   7   1  161.03    6.14
 -12  -7   3   30.69    2.67
 -12  -7   3   32.73    2.95
 -12  -7   3   36.09    2.43
 -12   7   3   36.92    3.08
 -12   7   3   35.59    1.41
 -12   7   3   38.72    3.05
 -12   7   5   84.57    4.74
 -12  -7   5  100.48    4.95
 -12  -7   5   93.61    3.81
 -12   7   5   98.50    5.65
 -12  -7   7   70.08    4.40
 -12  -7   7   72.58    3.19
 -12  -7   9  106.44    6.68
 -12   7   9  111.85    6.41
 -12   7  11   48.85    4.59
 -12  -7  11   45.76    4.75
 -12   7  13  115.16    6.92
 -12  -7  13  108.10    7.51
 -12   7  15   37.98    4.28
 -12  -7  15   27.92    4.67
 -12  -8 -14   36.92    4.25
 -12   8 -14   37.10    5.22
 -12   8 -14   41.02    4.43
 -12  -8 -14   41.03    4.66
 -12   8 -12    9.47    3.10
 -12   8 -12    8.20    2.42
 -12  -8 -12    6.49    2.44
 -12  -8 -12    6.05    2.17
 -12  -8 -10    9.11    2.30
 -12   8 -10    4.83    1.92
 -12  -8 -10    5.83    2.41
 -12   8 -10    3.72    2.33
 -12   8  -8  113.93    6.03
 -12  -8  -8  109.71    6.05
 -12  -8  -8   96.57    5.60
 -12   8  -8  110.86    6.52
 -12   8  -6  178.86    7.89
 -12   8  -6  164.14    7.20
 -12  -8  -6  184.19    7.56
 -12  -8  -4  152.80    6.52
 -12   8  -4  159.90    6.71
 -12   8  -4  141.12    6.43
 -12   8  -4  149.59    6.73
 -12   8  -2   14.73    2.22
 -12   8  -2   12.77    2.12
 -12   8  -2   11.45    1.92
 -12   8  -2   15.15    1.60
 -12   8  -2   14.54    2.15
 -12  -8  -2   15.22    2.16
 -12   8   0   33.04    2.99
 -12   8   0   26.40    2.69
 -12   8   0   36.33    2.41
 -12   8   0   27.77    1.84
 -12  -8   0   28.60    2.75
 -12   8   2   33.61    2.94
 -12  -8   2   34.18    2.51
 -12  -8   2   43.02    3.32
 -12   8   2   38.90    3.33
 -12  -8   4   28.30    2.09
 -12  -8   4   29.65    2.92
 -12   8   4   26.98    2.89
 -12   8   6   15.34    2.72
 -12   8   6   14.43    2.39
 -12  -8   6   19.32    1.69
 -12   8   8   20.45    3.14
 -12  -8   8   16.76    2.54
 -12   8  10   10.18    2.55
 -12  -8  10    7.00    2.85
 -12  -8  12   29.22    4.52
 -12   8  12   30.44    3.95
 -12  -8  14   76.94    6.90
 -12   8  14   84.05    6.24
 -12   9 -13   14.26    2.97
 -12  -9 -13   10.67    3.34
 -12  -9 -13   18.12    3.33
 -12   9 -13   15.43    3.52
 -12   9 -11   36.82    4.04
 -12  -9 -11   33.26    4.10
 -12  -9 -11   43.34    4.30
 -12   9 -11   45.71    4.71
 -12  -9  -9  103.08    6.14
 -12   9  -9   97.59    6.13
 -12   9  -9  104.94    6.54
 -12  -9  -9   86.38    5.85
 -12  -9  -7   52.73    4.41
 -12   9  -7   58.27    4.47
 -12   9  -7   55.24    4.53
 -12  -9  -7   57.99    4.51
 -12   9  -5   35.21    3.48
 -12  -9  -5   45.90    3.76
 -12   9  -5   38.55    3.60
 -12  -9  -3   21.85    2.68
 -12   9  -3   18.02    2.56
 -12   9  -3   24.44    2.98
 -12  -9  -1    1.22    1.55
 -12   9  -1    1.26    0.90
 -12   9  -1    1.55    1.37
 -12   9  -1   -0.94    1.75
 -12  -9   1   -0.30    1.30
 -12   9   1    0.99    1.43
 -12  -9   1   -0.39    1.18
 -12   9   1   -0.95    1.46
 -12  -9   3   13.84    1.63
 -12  -9   3   15.58    2.41
 -12   9   3   14.84    2.43
 -12   9   5   -0.35    1.67
 -12  -9   5    1.97    1.44
 -12   9   5    0.42    1.64
 -12  -9   7    1.41    1.71
 -12   9   7    2.25    1.76
 -12   9   7    3.54    2.40
 -12  -9   9   12.92    2.72
 -12   9   9    5.61    2.31
 -12   9  11   41.45    4.61
 -12  -9  11   49.36    5.46
 -12  -9  13   88.40    7.28
 -12   9  13   78.29    6.36
 -12 -10 -10   69.23    5.39
 -12 -10 -10   61.38    5.37
 -12  10 -10   52.47    4.74
 -12  10 -10   53.62    4.93
 -12  10  -8   31.92    3.91
 -12  10  -8   39.68    3.80
 -12 -10  -8   29.73    3.71
 -12 -10  -8   29.73    3.80
 -12  10  -6   -0.39    1.98
 -12 -10  -6   -0.38    1.76
 -12  10  -6    3.14    1.81
 -12  10  -4   10.41    2.56
 -12 -10  -4    3.60    1.75
 -12  10  -4   10.56    2.00
 -12  10  -4    7.62    1.76
 -12  10  -2   51.81    4.25
 -12  10  -2   48.24    3.53
 -12 -10  -2   50.64    4.20
 -12  10   0   47.90    4.07
 -12  10   0   43.29    3.25
 -12 -10   0   44.56    3.96
 -12  10   2    0.73    1.47
 -12 -10   2   -0.70    1.74
 -12 -10   2    1.10    1.14
 -12  10   4    8.79    2.30
 -12 -10   4    5.39    2.05
 -12  10   6    1.61    1.83
 -12 -10   6   -0.38    2.01
 -12  10   6    3.71    2.07
 -12 -10   8   40.30    4.06
 -12  10   8   29.92    4.04
 -12  10  10   61.56    5.77
 -12 -10  10   64.72    6.06
 -12  11  -7    0.44    2.07
 -12 -11  -7    2.57    1.84
 -12  11  -5    2.11    1.92
 -12 -11  -5    4.90    2.19
 -12  11  -3   33.42    3.74
 -12 -11  -3   31.26    3.72
 -12 -11  -1   44.33    4.22
 -12  11  -1   39.38    4.12
 -12 -11   1    8.52    2.45
 -12  11   1   15.82    2.84
 -12 -11   3    2.36    1.85
 -12  11   3    4.19    2.19
 -12  11   5    0.43    2.04
 -12 -11   5    0.41    1.99
 -12 -11   7    1.72    1.95
 -12  11   7    1.37    2.15
 -12  11   7    4.60    2.67
 -12 -11   9   22.58    3.55
 -12  11   9   20.50    3.84
 -12 -12  -4   23.42    3.55
 -12  12  -4   27.79    3.84
 -12 -12  -2   14.71    2.94
 -12  12  -2   17.91    3.25
 -12 -12   0   -0.86    2.24
 -12  12   0    2.23    2.20
 -12 -12   2   11.65    2.68
 -12  12   2    5.48    2.33
 -12 -12   4    7.50    2.68
 -12  12   4    4.70    2.46
 -11   0 -19    1.01    2.42
 -11   0 -17   -0.45    2.06
 -11   0 -15    2.69    1.95
 -11   0 -13   -0.97    1.52
 -11   0 -11    2.10    1.51
 -11   0 -11    0.45    1.24
 -11   0  -9   -0.37    1.82
 -11   0  -9    0.41    1.16
 -11   0  -9   -0.25    1.11
 -11   0  -7   -0.32    1.35
 -11   0  -7   -0.21    1.00
 -11   0  -7   -0.15    0.87
 -11   0  -5   -0.28    1.40
 -11   0  -5    0.78    1.38
 -11   0  -5   -0.29    1.38
 -11   0  -5    1.14    0.64
 -11   0  -5    0.67    0.90
 -11   0  -3    2.07    0.49
 -11   0  -3    2.34    0.48
 -11   0  -3    4.26    1.57
 -11   0  -3    2.84    1.39
 -11   0  -3    1.83    1.29
 -11   0  -3    2.99    0.97
 -11   0  -3    1.40    0.78
 -11   0  -3    2.29    0.55
 -11   0  -1    0.86    0.73
 -11   0  -1    0.60    1.05
 -11   0  -1    2.09    0.66
 -11   0  -1    0.86    1.03
 -11   0  -1    0.61    1.08
 -11   0   1    0.14    0.69
 -11   0   1    0.38    0.91
 -11   0   1   -0.40    0.96
 -11   0   3    0.15    0.88
 -11   0   3   -1.36    1.10
 -11   0   3    0.15    0.69
 -11   0   5   -0.10    0.58
 -11   0   5   -0.20    1.05
 -11   0   5   -0.21    0.88
 -11   0   5   -0.64    0.79
 -11   0   7    0.74    0.80
 -11   0   7    0.51    1.27
 -11   0   9   -0.19    1.06
 -11   0   9   -0.31    1.15
 -11   0  11   -0.24    1.37
 -11   0  11    1.09    1.43
 -11   0  13   -0.42    1.89
 -11   0  15   -0.97    1.87
 -11   0  17    3.30    2.50
 -11   0  19   -0.61    2.77
 -11   1 -18    8.61    2.79
 -11  -1 -18    3.84    2.54
 -11   1 -16    7.50    2.53
 -11  -1 -16    2.50    2.12
 -11   1 -14    3.18    2.02
 -11  -1 -14    1.07    1.59
 -11  -1 -12   -0.30    1.62
 -11   1 -12    1.17    1.38
 -11   1 -10   57.72    3.71
 -11  -1 -10   57.79    3.71
 -11  -1 -10   63.42    3.66
 -11   1 -10   59.29    3.53
 -11   1 -10   62.43    4.07
 -11   1  -8  131.04    5.47
 -11   1  -8  133.08    6.74
 -11  -1  -8  134.31    6.53
 -11  -1  -8  129.51    4.82
 -11  -1  -8  120.86    5.42
 -11  -1  -8  129.86    4.99
 -11   1  -8  132.05    4.95
 -11   1  -8  136.89    4.84
 -11  -1  -6   51.78    3.72
 -11   1  -6   44.84    3.50
 -11  -1  -6   51.21    3.11
 -11   1  -6   49.87    2.94
 -11   1  -6   54.99    2.54
 -11   1  -6   52.12    4.00
 -11  -1  -6   53.66    4.04
 -11  -1  -6   52.43    3.84
 -11  -1  -6   53.02    2.52
 -11   1  -6   45.92    3.74
 -11  -1  -6   49.58    2.57
 -11   1  -6   53.04    2.59
 -11   1  -4  166.85    5.10
 -11  -1  -4  164.06    5.39
 -11   1  -4  161.63    4.21
 -11   1  -4  151.42    6.39
 -11  -1  -4  162.68    6.40
 -11   1  -4  159.98    5.20
 -11   1  -4  168.24    6.53
 -11  -1  -4  160.76    6.25
 -11  -1  -4  164.61    6.57
 -11   1  -4  152.84    6.50
 -11  -1  -4  157.56    4.22
 -11  -1  -4  154.18    4.28
 -11   1  -4  168.47    4.35
 -11  -1  -2  309.13    6.22
 -11   1  -2  327.47    9.66
 -11  -1  -2  318.65    9.37
 -11  -1  -2  322.86    8.29
 -11   1  -2  324.59    8.16
 -11  -1  -2  319.62    7.93
 -11   1  -2  337.14    7.43
 -11   1  -2  321.91    6.27
 -11  -1  -2  334.07    9.35
 -11   1  -2  326.34    9.44
 -11  -1  -2  314.95    6.36
 -11   1  -2  341.59    6.33
 -11  -1  -2  314.82    6.25
 -11  -1  -2  332.77    9.23
 -11   1  -2  314.66    9.30
 -11   1   0   38.40    2.29
 -11  -1   0   37.59    2.28
 -11   1   0   38.10    1.54
 -11  -1   0   36.28    1.94
 -11  -1   0   36.58    1.76
 -11  -1   0   32.69    2.52
 -11   1   0   34.75    2.73
 -11  -1   0   36.81    2.55
 -11   1   0   38.37    2.73
 -11   1   0   44.33    2.82
 -11  -1   2  251.65    6.81
 -11  -1   2  257.51    5.35
 -11  -1   2  278.09    7.19
 -11   1   2  264.78    7.15
 -11   1   2  259.57    7.94
 -11  -1   2  267.70    7.73
 -11   1   2  275.59    7.14
 -11  -1   4    4.02    0.97
 -11   1   4    4.00    1.00
 -11  -1   4    4.55    0.77
 -11  -1   4    5.49    1.23
 -11   1   4    4.84    1.33
 -11  -1   4    3.22    1.06
 -11   1   4    5.17    1.32
 -11  -1   6   77.51    3.48
 -11  -1   6   77.68    3.24
 -11   1   6   74.45    4.08
 -11  -1   8  123.00    5.71
 -11  -1   8  113.83    4.58
 -11   1   8  114.73    4.50
 -11   1   8  123.00    5.75
 -11   1  10   23.31    2.08
 -11  -1  10   18.90    2.66
 -11   1  10   26.15    3.00
 -11  -1  10   26.13    2.45
 -11   1  10   27.20    2.49
 -11  -1  12  111.95    6.40
 -11   1  12  111.59    4.69
 -11   1  12  107.69    6.30
 -11  -1  14   67.76    5.39
 -11   1  14   62.63    3.61
 -11   1  14   66.86    5.36
 -11   1  16   17.84    2.13
 -11   1  16   16.61    3.29
 -11  -1  16   15.62    3.27
 -11  -1  18   -0.58    2.40
 -11   1  18    5.22    2.99
 -11  -2 -19    6.68    2.83
 -11   2 -19    7.71    2.83
 -11  -2 -17   24.99    3.77
 -11   2 -17   28.10    3.78
 -11  -2 -15    4.72    2.24
 -11   2 -15    4.70    2.21
 -11  -2 -13    5.02    2.03
 -11   2 -13    4.29    1.65
 -11  -2 -11    3.04    1.70
 -11   2 -11    4.62    1.75
 -11   2 -11    2.11    1.38
 -11  -2 -11    3.41    1.57
 -11   2  -9   18.71    2.36
 -11  -2  -9   20.08    2.11
 -11  -2  -9   21.66    2.99
 -11   2  -9   23.28    2.16
 -11  -2  -9   18.78    2.16
 -11   2  -9   23.45    2.29
 -11  -2  -7   46.18    2.73
 -11   2  -7   43.14    3.58
 -11  -2  -7   47.54    3.22
 -11   2  -7   43.77    2.93
 -11   2  -7   44.09    2.53
 -11  -2  -7   47.21    2.64
 -11   2  -7   43.38    3.88
 -11   2  -7   46.12    3.85
 -11  -2  -7   42.49    3.54
 -11   2  -7   40.80    2.60
 -11  -2  -5   12.88    1.24
 -11   2  -5   14.23    2.30
 -11  -2  -5   17.64    2.31
 -11   2  -5   13.93    2.24
 -11  -2  -5   13.98    2.09
 -11   2  -5   14.72    1.49
 -11  -2  -5   11.81    1.89
 -11   2  -5   12.38    2.07
 -11  -2  -5   14.47    1.80
 -11   2  -5   18.00    1.65
 -11   2  -5   15.43    1.31
 -11  -2  -5   11.99    1.30
 -11   2  -5   14.06    1.31
 -11   2  -3    8.51    1.81
 -11  -2  -3   12.65    1.86
 -11  -2  -3    8.90    0.88
 -11   2  -3   10.21    1.30
 -11  -2  -3    9.53    1.03
 -11  -2  -3   10.39    1.72
 -11   2  -3   12.34    1.98
 -11  -2  -3    8.99    1.39
 -11   2  -3   11.48    1.14
 -11   2  -3    9.73    0.90
 -11   2  -3    8.87    1.73
 -11  -2  -3    8.80    1.64
 -11   2  -3   10.61    0.95
 -11   2  -1    8.57    1.63
 -11  -2  -1   10.47    1.60
 -11  -2  -1    9.27    0.86
 -11   2  -1   12.88    1.87
 -11  -2  -1   11.86    1.68
 -11   2  -1   12.44    0.89
 -11  -2  -1   11.18    1.33
 -11  -2  -1    9.46    0.75
 -11   2  -1   12.80    0.84
 -11  -2  -1   10.12    0.76
 -11   2  -1   11.58    0.80
 -11   2  -1    9.86    1.56
 -11  -2  -1   11.52    1.42
 -11   2  -1    9.62    1.25
 -11  -2   1   63.64    2.01
 -11   2   1   66.50    3.68
 -11  -2   1   69.04    3.37
 -11   2   1   66.12    3.05
 -11  -2   1   63.92    3.00
 -11  -2   1   61.75    2.10
 -11   2   1   62.38    2.04
 -11   2   1   65.44    3.57
 -11  -2   1   68.81    3.34
 -11   2   3  142.33    5.24
 -11  -2   3  151.70    4.19
 -11  -2   3  150.67    5.13
 -11  -2   3  150.18    4.88
 -11   2   3  148.65    5.07
 -11  -2   3  153.51    5.34
 -11   2   3  149.67    5.70
 -11   2   5  276.62    8.50
 -11  -2   5  275.86    7.15
 -11  -2   5  270.58    8.31
 -11  -2   5  288.70    7.55
 -11   2   5  280.83    8.53
 -11  -2   7   17.82    2.32
 -11   2   7   17.06    2.18
 -11  -2   7   19.46    1.90
 -11   2   9    2.31    1.11
 -11  -2   9    4.01    1.43
 -11  -2   9    3.17    1.63
 -11   2   9    0.64    1.27
 -11  -2  11  186.83    7.11
 -11   2  11  186.66    8.24
 -11  -2  11  190.54    8.32
 -11   2  11  187.38    6.67
 -11  -2  13   89.41    6.03
 -11   2  13   94.12    6.11
 -11   2  13   93.76    4.69
 -11  -2  15   -1.50    1.87
 -11   2  15    1.97    2.08
 -11   2  15    1.03    1.33
 -11  -2  17    3.92    2.59
 -11   2  17   -1.11    2.73
 -11   2  17    1.62    1.52
 -11   2  19    1.83    2.52
 -11  -2  19    6.20    2.91
 -11  -3 -18   23.23    3.82
 -11   3 -18   22.70    3.81
 -11  -3 -16   92.95    6.28
 -11   3 -16   81.44    5.91
 -11   3 -14   54.01    4.48
 -11  -3 -14   51.68    4.50
 -11  -3 -12   11.75    2.27
 -11   3 -12    9.42    2.18
 -11   3 -10   26.22    2.56
 -11  -3 -10   28.58    2.63
 -11  -3 -10   31.59    2.87
 -11   3 -10   30.06    2.83
 -11  -3  -8   14.76    2.33
 -11   3  -8    9.02    2.53
 -11   3  -8   12.80    1.49
 -11   3  -8   10.99    2.55
 -11  -3  -8   11.83    1.60
 -11   3  -8   11.65    2.38
 -11  -3  -8   14.34    2.12
 -11   3  -8   12.78    1.95
 -11   3  -8   12.75    1.67
 -11   3  -8   15.43    1.91
 -11   3  -8   11.97    1.66
 -11  -3  -8   13.58    1.80
 -11  -3  -6    5.50    1.91
 -11   3  -6   11.24    2.17
 -11  -3  -6    9.04    1.24
 -11   3  -6   10.18    1.33
 -11  -3  -6    5.89    1.69
 -11   3  -6    9.66    2.06
 -11  -3  -6   10.01    1.39
 -11  -3  -6    7.13    1.81
 -11   3  -6    7.45    1.87
 -11  -3  -6    9.52    1.71
 -11   3  -6    6.77    1.30
 -11   3  -6    7.44    1.28
 -11   3  -6    9.61    1.31
 -11   3  -6    7.57    1.16
 -11  -3  -6    6.97    1.24
 -11   3  -4  167.84    5.20
 -11  -3  -4  182.62    6.66
 -11   3  -4  169.06    6.98
 -11  -3  -4  170.77    4.94
 -11  -3  -4  167.62    3.53
 -11  -3  -4  167.63    6.36
 -11  -3  -4  180.15    6.37
 -11   3  -4  171.90    6.79
 -11  -3  -4  172.89    6.05
 -11   3  -4  166.59    5.18
 -11  -3  -4  161.96    4.85
 -11  -3  -4  167.53    5.02
 -11   3  -4  180.91    6.99
 -11   3  -4  165.02    4.91
 -11   3  -4  165.22    4.91
 -11  -3  -2  116.75    4.76
 -11   3  -2  129.50    5.47
 -11   3  -2  124.59    3.66
 -11   3  -2  133.49    5.52
 -11  -3  -2  126.36    5.02
 -11   3  -2  129.92    5.65
 -11  -3  -2  120.22    3.70
 -11   3  -2  127.30    3.80
 -11  -3  -2  125.33    4.78
 -11   3  -2  130.50    4.38
 -11   3   0   88.52    2.10
 -11  -3   0   89.66    3.04
 -11  -3   0   86.97    2.89
 -11  -3   0   97.13    3.93
 -11   3   0   92.02    4.40
 -11  -3   0   94.77    3.90
 -11  -3   0   89.06    3.89
 -11   3   0  100.93    4.64
 -11   3   0   87.50    3.61
 -11  -3   0   84.30    3.60
 -11   3   0   95.64    4.20
 -11   3   0   87.82    2.93
 -11  -3   2   42.03    2.08
 -11  -3   2   34.81    2.33
 -11  -3   2   41.97    2.55
 -11   3   2   37.47    2.83
 -11   3   2   39.52    2.48
 -11  -3   2   44.49    2.45
 -11  -3   4  471.27   10.96
 -11  -3   4  471.48   10.83
 -11  -3   4  481.07   11.96
 -11  -3   4  502.94   11.55
 -11   3   4  491.48   12.41
 -11   3   4  486.79   12.36
 -11   3   6  178.03    6.42
 -11  -3   6  190.51    5.69
 -11   3   6  171.88    6.81
 -11  -3   6  176.40    5.86
 -11  -3   6  183.75    6.89
 -11   3   8   12.86    1.83
 -11  -3   8    9.71    2.06
 -11   3   8   10.92    2.12
 -11  -3   8   10.00    1.78
 -11  -3  10   36.60    3.06
 -11  -3  10   42.77    3.79
 -11   3  10   38.80    3.78
 -11   3  10   37.23    3.01
 -11   3  12    1.89    1.45
 -11  -3  12    0.84    1.68
 -11   3  12    1.25    1.60
 -11   3  14    5.21    1.83
 -11  -3  14    1.44    2.02
 -11   3  14    0.47    1.95
 -11   3  16   34.93    3.43
 -11   3  16   26.61    3.99
 -11  -3  16   29.28    4.22
 -11   3  18    6.68    2.14
 -11   3  18    4.72    2.78
 -11  -3  18   12.67    3.36
 -11  -4 -17   50.02    5.00
 -11   4 -17   48.21    4.63
 -11   4 -17   39.61    4.46
 -11  -4 -15   43.87    4.48
 -11   4 -15   40.56    4.13
 -11   4 -15   41.91    4.00
 -11   4 -13    4.64    1.93
 -11   4 -13    1.44    1.61
 -11  -4 -13    3.62    1.94
 -11   4 -13    3.39    1.12
 -11   4 -11   24.53    2.72
 -11   4 -11   28.43    2.96
 -11   4 -11   27.49    2.07
 -11  -4 -11   21.91    2.69
 -11   4  -9   93.12    6.20
 -11  -4  -9  102.20    5.02
 -11  -4  -9   97.49    4.66
 -11  -4  -9  100.03    3.21
 -11   4  -9   93.93    3.80
 -11   4  -9  107.23    4.81
 -11   4  -9   95.65    5.08
 -11   4  -9   98.92    4.76
 -11   4  -9   99.69    4.98
 -11  -4  -9  103.10    4.71
 -11  -4  -9  113.83    5.85
 -11  -4  -7   50.47    3.00
 -11  -4  -7   49.75    2.99
 -11   4  -7   48.54    4.22
 -11   4  -7   46.01    4.18
 -11  -4  -7   46.89    3.10
 -11  -4  -7   52.16    2.00
 -11   4  -7   48.80    4.04
 -11  -4  -7   50.05    3.64
 -11   4  -7   49.11    2.99
 -11   4  -7   52.68    3.35
 -11  -4  -7   49.50    3.70
 -11   4  -7   45.99    2.93
 -11   4  -7   46.72    2.51
 -11   4  -5    6.06    1.90
 -11   4  -5    7.23    1.26
 -11  -4  -5    6.30    1.16
 -11   4  -5    6.42    1.87
 -11  -4  -5    4.02    1.58
 -11  -4  -5    7.78    1.37
 -11  -4  -5    7.14    0.84
 -11   4  -5    7.12    1.93
 -11  -4  -5    7.96    1.75
 -11  -4  -5    5.36    1.49
 -11   4  -5    5.40    1.28
 -11  -4  -5   10.82    1.83
 -11   4  -5    5.30    1.19
 -11   4  -5    7.82    1.13
 -11  -4  -5    8.07    1.31
 -11   4  -3    2.00    1.22
 -11  -4  -3    0.94    1.04
 -11  -4  -3    0.63    1.12
 -11   4  -3    2.51    0.79
 -11  -4  -3    1.45    0.75
 -11   4  -3    1.35    0.80
 -11   4  -3    2.02    1.27
 -11   4  -3    1.94    1.43
 -11  -4  -3    0.61    1.17
 -11  -4  -3    1.99    0.79
 -11   4  -3    0.69    0.72
 -11   4  -3    2.44    0.87
 -11   4  -1   51.48    3.31
 -11  -4  -1   46.05    2.99
 -11  -4  -1   53.43    2.89
 -11   4  -1   50.30    2.43
 -11  -4  -1   48.85    2.39
 -11   4  -1   49.18    1.94
 -11   4  -1   52.60    3.20
 -11  -4  -1   40.62    2.66
 -11   4  -1   57.76    3.61
 -11   4  -1   54.48    2.72
 -11  -4  -1   49.81    2.37
 -11   4  -1   48.23    2.40
 -11  -4   1    5.71    0.94
 -11  -4   1    7.05    1.08
 -11  -4   1    7.95    1.07
 -11   4   1    6.13    1.24
 -11  -4   1    5.70    1.16
 -11   4   1    6.84    1.46
 -11   4   1    4.25    0.90
 -11  -4   1    3.98    1.03
 -11   4   1    5.81    1.41
 -11  -4   3  163.45    5.22
 -11  -4   3  156.35    5.15
 -11   4   3  167.18    6.22
 -11  -4   3  157.02    5.06
 -11   4   3  155.93    5.00
 -11  -4   3  160.01    4.92
 -11  -4   5  120.27    4.50
 -11  -4   5  114.31    5.25
 -11  -4   5  126.59    4.80
 -11   4   5  123.48    5.32
 -11   4   5  135.41    5.56
 -11  -4   5  123.37    4.33
 -11   4   7   59.34    3.86
 -11  -4   7   62.86    3.01
 -11  -4   7   63.45    3.63
 -11  -4   7   61.62    4.17
 -11   4   7   67.56    4.36
 -11  -4   9    6.95    1.79
 -11   4   9    9.39    1.80
 -11   4   9    8.53    2.05
 -11  -4   9    8.73    2.21
 -11   4  11  177.71    8.25
 -11   4  11  163.93    7.01
 -11  -4  11  179.93    8.40
 -11   4  13   50.32    4.76
 -11  -4  13   59.26    5.09
 -11   4  13   51.91    3.97
 -11  -4  15    3.16    2.35
 -11   4  15    2.59    2.22
 -11   4  15    4.07    1.93
 -11  -4  17    2.94    2.72
 -11   4  17    4.27    2.00
 -11  -5 -16   24.37    3.69
 -11   5 -16   18.57    3.29
 -11   5 -16   26.23    3.60
 -11  -5 -14   24.32    3.22
 -11  -5 -14   26.19    3.41
 -11   5 -14   23.62    3.32
 -11   5 -14   19.66    3.05
 -11  -5 -12    7.56    2.00
 -11   5 -12    7.58    2.02
 -11   5 -12    7.76    2.04
 -11  -5 -12    9.17    2.23
 -11   5 -10  150.96    6.48
 -11   5 -10  136.16    7.89
 -11  -5 -10  151.24    6.70
 -11  -5 -10  148.97    4.73
 -11   5 -10  153.32    4.81
 -11  -5 -10  155.69    6.51
 -11  -5  -8  198.68    6.99
 -11   5  -8  210.32    9.17
 -11  -5  -8  204.24    5.57
 -11  -5  -8  206.36    7.46
 -11  -5  -8  202.77    7.17
 -11   5  -8  209.45    7.16
 -11   5  -8  201.59    7.48
 -11  -5  -8  211.66    7.85
 -11   5  -8  203.95    7.25
 -11   5  -8  207.52    5.80
 -11  -5  -6   90.81    4.80
 -11  -5  -6   99.48    3.43
 -11  -5  -6  100.74    4.36
 -11   5  -6   90.32    3.49
 -11  -5  -6   86.51    4.33
 -11   5  -6   97.93    5.34
 -11  -5  -6  102.87    4.90
 -11   5  -6   88.56    5.46
 -11   5  -6   96.62    4.44
 -11  -5  -6  100.65    4.45
 -11   5  -6   94.44    4.29
 -11   5  -6  101.09    5.70
 -11  -5  -6   87.69    4.61
 -11   5  -6   97.10    4.53
 -11  -5  -4   11.96    1.95
 -11  -5  -4   11.96    1.54
 -11   5  -4   12.67    1.60
 -11   5  -4   14.85    1.46
 -11   5  -4   17.74    2.45
 -11   5  -4   17.93    2.43
 -11  -5  -4   14.15    1.92
 -11  -5  -4   15.62    1.88
 -11   5  -4   15.81    2.29
 -11  -5  -4   16.35    1.74
 -11   5  -4   16.08    1.86
 -11  -5  -2   53.50    3.46
 -11  -5  -2   49.11    2.72
 -11   5  -2   51.42    3.35
 -11   5  -2   51.78    2.65
 -11  -5  -2   52.12    2.83
 -11   5  -2   55.79    3.69
 -11   5  -2   44.43    2.66
 -11  -5  -2   49.25    2.73
 -11   5  -2   50.80    2.78
 -11   5  -2   50.75    3.42
 -11  -5  -2   44.78    2.65
 -11   5   0   80.56    2.35
 -11  -5   0   73.95    3.34
 -11  -5   0   71.41    3.26
 -11   5   0   77.10    4.16
 -11  -5   0   76.09    3.25
 -11   5   0   77.41    3.44
 -11   5   0   82.11    4.20
 -11   5   0   77.56    3.70
 -11   5   0   79.75    3.47
 -11  -5   2  153.61    5.15
 -11  -5   2  152.51    5.16
 -11  -5   2  147.89    5.32
 -11   5   2  148.74    5.17
 -11  -5   2  158.99    5.14
 -11   5   2  150.29    5.97
 -11  -5   2  162.70    4.91
 -11  -5   4   51.69    2.95
 -11  -5   4   54.68    2.74
 -11   5   4   58.89    3.74
 -11  -5   4   54.73    3.22
 -11   5   4   52.76    3.08
 -11   5   4   53.18    3.42
 -11   5   6   13.16    2.06
 -11  -5   6   18.34    1.95
 -11  -5   6   15.93    2.01
 -11  -5   6   12.74    2.26
 -11  -5   6   14.14    1.46
 -11  -5   8    4.15    1.78
 -11  -5   8   -0.75    1.36
 -11   5   8    0.60    1.46
 -11   5  10  113.64    6.63
 -11   5  10  117.44    6.03
 -11   5  12  191.34    7.99
 -11  -5  12  189.92    9.04
 -11   5  14   81.88    6.25
 -11   5  14   84.69    5.46
 -11  -5  14   80.38    6.28
 -11   5  16   12.44    2.74
 -11  -5  16   10.41    3.15
 -11   5  16   10.61    3.40
 -11   5  18   -1.62    2.38
 -11  -5  18   -1.27    3.18
 -11   5  18   -1.22    2.45
 -11   6 -17   28.03    4.00
 -11   6 -17   30.46    4.16
 -11  -6 -17   33.80    4.14
 -11  -6 -17   28.84    4.25
 -11  -6 -15   65.25    5.21
 -11  -6 -15   75.64    5.73
 -11   6 -15   62.09    5.35
 -11   6 -15   78.96    5.71
 -11  -6 -13   95.17    6.10
 -11  -6 -13   90.27    5.73
 -11   6 -13   82.11    6.71
 -11   6 -13   83.27    5.54
 -11  -6 -11   69.87    4.82
 -11   6 -11   66.47    4.56
 -11  -6 -11   74.09    4.75
 -11   6  -9   37.50    2.05
 -11   6  -9   38.27    3.30
 -11  -6  -9   33.28    3.04
 -11  -6  -9   36.69    2.37
 -11  -6  -9   33.69    3.38
 -11   6  -9   31.05    3.77
 -11  -6  -9   38.56    3.35
 -11  -6  -7  144.40    4.90
 -11  -6  -7  151.13    6.43
 -11   6  -7  149.84    6.09
 -11  -6  -7  148.74    6.09
 -11  -6  -7  146.74    6.18
 -11  -6  -7  139.97    5.96
 -11   6  -7  146.93    7.26
 -11   6  -7  145.54    6.09
 -11   6  -7  155.73    4.62
 -11  -6  -7  145.55    6.05
 -11  -6  -7  151.83    6.05
 -11   6  -5    0.62    1.67
 -11   6  -5    0.86    1.59
 -11  -6  -5    0.98    1.10
 -11  -6  -5    0.15    0.82
 -11  -6  -5   -0.21    1.05
 -11   6  -5    0.22    1.06
 -11   6  -5   -0.37    0.73
 -11   6  -5    0.22    1.18
 -11  -6  -5    0.22    0.97
 -11  -6  -5    0.64    1.29
 -11   6  -5    1.61    1.79
 -11  -6  -3   26.15    2.25
 -11   6  -3   29.17    2.37
 -11  -6  -3   27.61    2.35
 -11   6  -3   28.53    2.69
 -11   6  -3   25.40    2.26
 -11  -6  -3   28.88    2.17
 -11   6  -3   28.90    2.86
 -11  -6  -3   25.17    2.02
 -11   6  -3   27.71    2.72
 -11   6  -1   22.25    2.36
 -11  -6  -1   26.07    2.17
 -11  -6  -1   20.87    2.02
 -11  -6  -1   23.31    1.77
 -11   6  -1   22.05    2.09
 -11   6  -1   27.62    2.25
 -11   6  -1   21.23    2.32
 -11   6  -1   25.80    2.32
 -11   6   1  144.98    3.73
 -11  -6   1  156.15    5.66
 -11  -6   1  142.65    5.28
 -11   6   1  157.55    5.15
 -11  -6   1  139.32    5.00
 -11  -6   1  142.91    5.35
 -11   6   1  152.80    5.54
 -11   6   1  154.12    5.50
 -11  -6   1  141.31    4.39
 -11   6   1  141.06    5.83
 -11   6   3  179.78    4.02
 -11  -6   3  189.36    6.34
 -11  -6   3  183.00    6.48
 -11   6   3  186.36    6.48
 -11  -6   3  190.55    5.75
 -11   6   3  186.58    6.74
 -11   6   5  114.83    5.71
 -11  -6   5  125.08    4.29
 -11   6   5  118.67    5.22
 -11  -6   5  118.61    5.10
 -11  -6   5  120.65    5.33
 -11  -6   7   43.65    3.28
 -11   6   7   50.71    3.92
 -11  -6   7   40.70    2.32
 -11  -6   7   46.02    3.52
 -11  -6   9  171.23    8.25
 -11   6   9  185.81    7.92
 -11  -6  11   95.00    6.34
 -11   6  11   87.54    5.56
 -11  -6  13   25.15    4.03
 -11   6  13   17.82    2.87
 -11  -6  15   64.15    6.10
 -11   6  15   64.11    5.28
 -11  -6  17   15.10    4.02
 -11   6  17   24.97    3.61
 -11   7 -16   81.23    7.32
 -11  -7 -16   99.78    6.73
 -11  -7 -16   86.36    6.54
 -11   7 -16  103.84    6.95
 -11   7 -14   78.06    6.86
 -11  -7 -14   86.47    5.92
 -11  -7 -14   95.09    6.62
 -11   7 -14   96.26    6.27
 -11   7 -12  106.37    7.25
 -11  -7 -12   92.35    5.84
 -11  -7 -12   93.37    6.10
 -11   7 -12   96.50    5.99
 -11   7 -10   12.32    2.81
 -11   7 -10   12.63    2.37
 -11  -7 -10   15.78    2.51
 -11  -7 -10   10.42    2.46
 -11   7  -8    1.98    1.80
 -11  -7  -8    1.40    1.61
 -11  -7  -8    0.32    1.65
 -11  -7  -8    1.62    1.11
 -11  -7  -8    3.28    1.66
 -11  -7  -8    1.48    1.45
 -11   7  -8    0.30    1.43
 -11   7  -6    9.86    2.30
 -11  -7  -6    7.70    1.79
 -11  -7  -6    9.16    1.80
 -11  -7  -6    9.82    1.73
 -11   7  -6    8.92    2.42
 -11  -7  -6    9.15    1.48
 -11   7  -6    8.20    1.76
 -11  -7  -4   31.49    2.30
 -11   7  -4   36.05    3.26
 -11  -7  -4   33.34    2.89
 -11   7  -4   32.73    2.94
 -11   7  -4   34.26    3.20
 -11   7  -4   36.69    2.96
 -11   7  -4   33.46    3.00
 -11  -7  -4   32.75    2.23
 -11  -7  -4   33.88    2.80
 -11  -7  -2   31.14    2.66
 -11  -7  -2   35.87    2.78
 -11   7  -2   33.75    2.74
 -11   7  -2   35.75    2.84
 -11   7  -2   34.29    2.80
 -11   7  -2   32.59    2.90
 -11   7  -2   35.34    2.95
 -11   7  -2   31.34    2.03
 -11   7   0    6.82    1.57
 -11  -7   0    7.43    1.50
 -11   7   0    5.27    1.53
 -11  -7   0    6.90    1.53
 -11   7   0    8.43    1.37
 -11   7   0    7.63    1.55
 -11   7   0    8.24    1.07
 -11  -7   2   17.73    2.18
 -11  -7   2   18.73    2.29
 -11  -7   2   16.02    1.68
 -11  -7   2   16.92    2.02
 -11   7   2   15.65    2.09
 -11   7   2   16.70    2.12
 -11   7   4  184.18    4.60
 -11  -7   4  187.22    6.90
 -11  -7   4  193.37    7.19
 -11   7   4  184.81    6.84
 -11   7   4  177.52    6.95
 -11   7   4  183.96    7.66
 -11  -7   4  195.49    5.71
 -11  -7   6  500.98   13.50
 -11   7   6  498.25   14.56
 -11  -7   6  510.47   11.27
 -11   7   6  507.89   13.74
 -11   7   8  555.67   15.57
 -11  -7   8  498.27   14.10
 -11  -7  10  234.06   10.32
 -11   7  10  229.87    9.55
 -11  -7  12   26.15    3.97
 -11   7  12   32.06    3.73
 -11  -7  14    4.56    2.86
 -11   7  14    8.05    2.52
 -11  -7  16   16.93    3.90
 -11   7  16   22.99    3.71
 -11   8 -15  102.50    6.87
 -11  -8 -15   86.49    6.76
 -11  -8 -15   99.97    6.75
 -11   8 -15   94.20    7.67
 -11   8 -13  130.87    7.40
 -11  -8 -13  134.58    7.75
 -11  -8 -13  135.52    7.43
 -11   8 -13  122.30    8.07
 -11   8 -11  113.81    6.50
 -11  -8 -11  110.38    6.72
 -11  -8 -11  105.49    6.30
 -11   8 -11  111.86    7.06
 -11  -8  -9   37.02    3.78
 -11   8  -9   34.33    3.97
 -11  -8  -9   34.70    3.49
 -11   8  -9   43.82    3.83
 -11   8  -7    2.93    1.61
 -11  -8  -7    3.52    1.68
 -11  -8  -7    4.02    1.87
 -11  -8  -7    7.82    1.69
 -11   8  -7    5.33    2.10
 -11  -8  -5   36.42    2.80
 -11   8  -5   31.55    3.15
 -11   8  -5   36.37    3.50
 -11   8  -5   34.31    3.20
 -11  -8  -5   38.38    3.34
 -11   8  -5   26.78    2.97
 -11   8  -3    0.49    1.25
 -11   8  -3    0.28    1.31
 -11   8  -3   -1.35    1.60
 -11  -8  -3    0.82    1.18
 -11   8  -3    2.84    1.13
 -11   8  -3    0.25    1.19
 -11   8  -1   43.61    2.46
 -11   8  -1   44.67    2.87
 -11  -8  -1   45.75    3.41
 -11   8  -1   46.15    3.46
 -11   8  -1   41.01    3.16
 -11  -8   1  243.64    8.31
 -11   8   1  245.01    7.95
 -11   8   1  235.82    8.30
 -11   8   1  228.43    6.18
 -11   8   3   18.12    1.43
 -11  -8   3   17.96    1.73
 -11   8   3   14.67    2.24
 -11   8   3   17.06    2.14
 -11  -8   3   20.79    2.47
 -11   8   5  103.72    6.05
 -11  -8   5  101.20    3.77
 -11  -8   5  106.03    5.40
 -11   8   5   98.27    5.40
 -11   8   7  277.71    9.96
 -11  -8   7  272.95    9.65
 -11   8   7  281.05   10.68
 -11  -8   9  229.25    8.91
 -11   8   9  200.19    9.26
 -11  -8  11   62.98    5.73
 -11   8  11   66.17    5.39
 -11  -8  13   18.87    3.94
 -11   8  13   17.06    3.27
 -11  -8  15   67.66    6.64
 -11   8  15   65.23    5.83
 -11   9 -12  110.09    7.63
 -11  -9 -12  135.18    7.43
 -11   9 -12  120.37    7.20
 -11  -9 -12  114.82    7.25
 -11   9 -10   53.45    4.90
 -11  -9 -10   54.09    4.66
 -11   9 -10   59.83    4.88
 -11  -9 -10   57.94    5.13
 -11   9  -8   69.99    4.94
 -11  -9  -8   68.47    4.98
 -11   9  -8   71.60    5.12
 -11  -9  -8   74.02    5.19
 -11   9  -6   71.18    4.76
 -11   9  -6   77.55    5.10
 -11  -9  -6   80.91    5.30
 -11   9  -4   47.57    3.25
 -11   9  -4   46.84    3.46
 -11   9  -4   47.61    3.69
 -11  -9  -4   45.85    3.77
 -11   9  -4   51.50    3.77
 -11   9  -4   51.45    4.04
 -11   9  -2   35.69    2.54
 -11   9  -2   35.63    2.75
 -11  -9  -2   33.80    3.29
 -11   9  -2   38.55    3.10
 -11   9  -2   31.21    3.19
 -11  -9   0  243.37    8.79
 -11   9   0  240.69    7.80
 -11   9   0  226.03    6.72
 -11   9   0  227.55    8.64
 -11   9   2   74.79    4.75
 -11  -9   2   73.47    3.56
 -11   9   2   80.33    4.25
 -11  -9   4   13.96    1.43
 -11   9   4    8.52    2.01
 -11  -9   4    8.98    1.98
 -11   9   4    9.81    2.29
 -11   9   6   54.38    4.40
 -11  -9   6   64.45    4.59
 -11   9   6   53.90    4.66
 -11   9   8  181.33    8.95
 -11  -9   8  180.72    8.10
 -11   9  10   97.05    6.64
 -11  -9  12   83.59    6.82
 -11   9  12   63.81    5.63
 -11 -10 -11  119.78    7.51
 -11 -10 -11  128.38    7.47
 -11  10 -11  130.59    7.66
 -11 -10  -9   20.02    3.26
 -11  10  -9   17.87    2.94
 -11  10  -9   18.16    3.06
 -11 -10  -9   17.60    3.10
 -11  10  -7   42.19    4.19
 -11 -10  -7   35.99    3.87
 -11  10  -7   35.52    3.53
 -11  10  -5   55.13    3.76
 -11 -10  -5   58.15    4.62
 -11  10  -5   53.27    3.86
 -11  10  -5   55.94    4.60
 -11  10  -3    2.66    1.53
 -11  10  -3    2.71    1.29
 -11 -10  -3    3.57    1.84
 -11  10  -3    2.20    1.73
 -11  10  -1   49.72    4.11
 -11 -10  -1   43.72    3.97
 -11  10  -1   48.12    3.07
 -11  10  -1   46.15    3.20
 -11  10   1  140.70    6.93
 -11 -10   1  122.10    6.49
 -11  10   1  136.97    5.48
 -11 -10   1  123.39    4.95
 -11  10   3    9.77    2.40
 -11 -10   3    8.54    2.21
 -11  10   5  167.01    7.94
 -11  10   5  149.01    7.98
 -11 -10   5  173.14    7.89
 -11  10   7  113.04    6.76
 -11 -10   7  112.02    6.52
 -11  10   7  114.39    7.13
 -11 -10   9  142.31    7.58
 -11  10   9  121.59    7.69
 -11 -10  11   46.27    5.48
 -11  10  11   49.66    5.18
 -11  11  -8    6.87    2.33
 -11 -11  -8    7.64    2.51
 -11 -11  -8    7.02    2.73
 -11  11  -6    5.14    1.95
 -11  11  -6    4.35    2.05
 -11 -11  -6    3.38    1.99
 -11  11  -4    0.83    1.90
 -11 -11  -4   -0.41    1.81
 -11  11  -2    2.85    1.92
 -11 -11  -2    1.98    1.92
 -11 -11   0    9.00    2.49
 -11  11   0    6.88    2.39
 -11 -11   2   53.94    4.67
 -11  11   2   50.78    4.52
 -11 -11   4  106.78    6.47
 -11  11   4  102.86    6.58
 -11 -11   6  197.16    9.16
 -11  11   6  197.98    9.63
 -11  11   6  207.10    9.46
 -11  11   8  190.47    9.46
 -11 -11   8  189.93    9.14
 -11  11   8  184.37    9.62
 -11  12  -5    7.00    2.48
 -11 -12  -5   10.87    2.78
 -11  12  -3    1.36    2.10
 -11 -12  -3    0.88    2.04
 -11  12  -1    0.90    1.93
 -11 -12  -1   -0.43    2.11
 -11 -12   1   28.99    3.64
 -11  12   1   31.77    3.93
 -11 -12   3   40.48    4.38
 -11  12   3   40.65    4.45
 -11 -12   5  180.65    9.08
 -11  12   5  191.94    9.53
 -10   0 -18   59.29    5.44
 -10   0 -16   27.26    3.60
 -10   0 -14   46.30    4.09
 -10   0 -12    2.65    1.54
 -10   0 -10    7.08    1.65
 -10   0 -10    7.55    1.67
 -10   0  -8    1.99    1.05
 -10   0  -8    0.33    1.58
 -10   0  -8    2.25    1.09
 -10   0  -6  216.67    6.13
 -10   0  -6  217.60    8.08
 -10   0  -4 1110.24   20.62
 -10   0  -4 1104.23   23.82
 -10   0  -4 1158.01   23.80
 -10   0  -4 1117.55   24.06
 -10   0  -4 1115.39   20.74
 -10   0  -4 1114.64   21.97
 -10   0  -2 3571.50   63.46
 -10   0  -2 3475.29   61.59
 -10   0  -2 3540.00   61.00
 -10   0  -2 3510.03   59.28
 -10   0  -2 3442.17   59.30
 -10   0  -2 3405.29   59.29
 -10   0  -2 3506.34   63.10
 -10   0   0  425.99    8.88
 -10   0   0  450.41   10.80
 -10   0   0  433.40   10.78
 -10   0   0  427.11    9.79
 -10   0   0  430.22   10.61
 -10   0   0  414.26    8.93
 -10   0   2  518.86   12.15
 -10   0   2  509.21   11.32
 -10   0   4  734.69   15.84
 -10   0   4  716.19   14.09
 -10   0   4  746.29   16.11
 -10   0   4  724.73   15.26
 -10   0   6  710.74   14.88
 -10   0   6  734.22   16.56
 -10   0   8  252.81    7.43
 -10   0   8  263.53    8.75
 -10   0  10   27.90    2.55
 -10   0  10   31.39    3.13
 -10   0  12  146.87    4.99
 -10   0  12  147.77    6.32
 -10   0  12  135.46    7.00
 -10   0  14   32.72    3.86
 -10   0  14   25.50    2.11
 -10   0  16   66.64    5.68
 -10   0  18  237.54   11.41
 -10   0  20  166.75   10.06
 -10   1 -19   77.10    6.25
 -10  -1 -19   72.10    6.23
 -10  -1 -17   59.79    5.28
 -10   1 -17   66.06    5.35
 -10  -1 -15  120.37    6.67
 -10   1 -15  120.95    6.70
 -10   1 -13    3.59    1.68
 -10  -1 -13    6.56    1.93
 -10  -1 -11    7.55    1.89
 -10   1 -11    6.94    1.81
 -10   1 -11    6.90    1.73
 -10   1  -9   37.22    3.75
 -10  -1  -9   35.67    3.61
 -10   1  -9   36.39    2.75
 -10  -1  -9   30.14    2.64
 -10   1  -9   32.30    2.43
 -10  -1  -9   29.26    2.39
 -10   1  -9   34.49    2.86
 -10  -1  -9   31.68    2.84
 -10   1  -7   41.67    3.65
 -10  -1  -7   48.53    3.72
 -10   1  -7   49.25    2.63
 -10  -1  -7   44.90    2.58
 -10   1  -7   50.68    2.74
 -10  -1  -7   46.15    2.69
 -10  -1  -7   51.79    3.21
 -10   1  -7   50.40    3.08
 -10  -1  -5  407.02   11.55
 -10  -1  -5  411.83    9.18
 -10   1  -5  428.33   11.64
 -10  -1  -5  417.37   11.37
 -10  -1  -5  418.01   10.35
 -10   1  -5  406.21   10.01
 -10   1  -5  402.33   11.65
 -10   1  -5  415.11    9.11
 -10   1  -5  415.02   11.94
 -10  -1  -5  426.71   11.86
 -10  -1  -3 1207.33   22.55
 -10  -1  -3 1200.34   22.39
 -10   1  -3 1235.50   23.88
 -10  -1  -3 1227.31   25.35
 -10   1  -3 1253.40   25.73
 -10   1  -3 1261.19   23.52
 -10  -1  -3 1244.33   24.01
 -10   1  -3 1251.35   22.43
 -10   1  -3 1259.83   22.49
 -10   1  -3 1276.90   22.45
 -10  -1  -3 1213.59   25.66
 -10   1  -3 1286.63   26.19
 -10  -1  -3 1225.32   25.56
 -10   1  -3 1255.14   25.87
 -10  -1  -1 1859.91   32.59
 -10  -1  -1 1817.79   32.04
 -10   1  -1 1869.91   35.70
 -10  -1  -1 1847.45   35.24
 -10   1  -1 1874.65   33.01
 -10  -1  -1 1817.99   33.92
 -10  -1  -1 1837.69   31.92
 -10   1  -1 1893.89   35.64
 -10  -1  -1 1950.47   35.64
 -10  -1  -1 1875.51   34.32
 -10   1  -1 1866.35   34.25
 -10  -1  -1 1837.92   31.92
 -10  -1  -1 1829.17   35.47
 -10   1  -1 1849.05   35.86
 -10   1  -1 1890.96   31.98
 -10   1  -1 1858.42   31.98
 -10  -1   1  492.32   11.66
 -10   1   1  491.23   11.98
 -10  -1   1  506.76   11.86
 -10   1   1  517.86   12.21
 -10  -1   1  498.71    9.15
 -10   1   1  518.40   11.16
 -10  -1   1  494.62   11.07
 -10  -1   3  912.22   18.78
 -10   1   3  899.51   19.06
 -10   1   3  872.69   18.48
 -10  -1   3  896.13   16.77
 -10  -1   3  937.21   18.12
 -10   1   3  891.92   18.19
 -10  -1   3  884.57   18.25
 -10  -1   5 1241.29   24.70
 -10   1   5 1258.85   25.01
 -10  -1   5 1203.39   23.17
 -10  -1   5 1223.75   23.77
 -10   1   5 1238.29   25.00
 -10  -1   5 1186.34   24.75
 -10   1   7  523.37   11.96
 -10  -1   7  514.50   12.00
 -10   1   7  530.85   13.55
 -10  -1   7  539.95   13.59
 -10  -1   9    0.20    1.19
 -10   1   9    1.69    0.92
 -10   1   9    0.59    1.15
 -10   1   9    0.30    1.34
 -10  -1   9    2.69    1.52
 -10   1  11    0.37    0.95
 -10   1  11   -0.71    1.59
 -10  -1  11    2.49    1.73
 -10  -1  11    0.50    1.55
 -10   1  11    0.48    1.23
 -10   1  13   42.29    2.92
 -10  -1  13   39.09    4.01
 -10   1  13   42.70    4.20
 -10   1  15   33.16    2.64
 -10  -1  15   29.57    3.79
 -10   1  15   35.67    4.16
 -10  -1  17   85.70    6.61
 -10   1  17   78.33    6.39
 -10  -1  19  112.23    8.08
 -10   1  19   95.94    7.60
 -10  -2 -18  142.54    8.29
 -10   2 -18  156.08    8.56
 -10   2 -16  124.89    7.23
 -10  -2 -16  133.90    7.48
 -10   2 -14  199.29    8.46
 -10  -2 -14  189.54    8.35
 -10  -2 -12    7.39    1.89
 -10   2 -12    9.40    1.92
 -10   2 -10   51.27    3.27
 -10  -2 -10   52.94    3.35
 -10   2 -10   48.69    3.62
 -10  -2 -10   52.70    3.50
 -10   2 -10   51.50    3.49
 -10  -2 -10   50.64    4.21
 -10  -2  -8  132.22    5.66
 -10   2  -8  129.64    5.46
 -10   2  -8  142.91    5.05
 -10  -2  -8  138.43    5.05
 -10  -2  -8  134.64    5.21
 -10   2  -8  132.50    6.80
 -10  -2  -8  134.60    6.36
 -10   2  -8  131.80    5.16
 -10   2  -6  102.23    5.51
 -10   2  -6  103.86    5.48
 -10  -2  -6  108.92    3.95
 -10  -2  -6  110.02    4.15
 -10   2  -6  111.13    5.41
 -10  -2  -6  110.91    4.71
 -10   2  -6  108.80    4.41
 -10   2  -6  113.70    3.99
 -10  -2  -6  106.78    5.29
 -10   2  -6  106.55    4.07
 -10   2  -4  226.48    7.85
 -10   2  -4  233.37    8.10
 -10  -2  -4  221.97    7.50
 -10   2  -4  220.69    6.08
 -10  -2  -4  223.24    7.29
 -10   2  -4  223.00    7.65
 -10  -2  -4  215.50    6.63
 -10   2  -4  228.39    6.20
 -10   2  -4  222.73    5.64
 -10  -2  -4  229.90    7.53
 -10  -2  -4  217.94    5.58
 -10  -2  -2  700.61   12.98
 -10  -2  -2  706.90   13.55
 -10   2  -2  682.97   14.60
 -10   2  -2  715.35   16.32
 -10  -2  -2  714.91   15.69
 -10   2  -2  704.09   13.88
 -10  -2  -2  729.60   15.12
 -10   2  -2  712.74   13.55
 -10   2  -2  688.78   16.44
 -10  -2  -2  722.52   15.94
 -10   2  -2  734.06   16.36
 -10  -2  -2  728.99   16.13
 -10  -2  -2  706.25   13.61
 -10  -2  -2  701.84   13.53
 -10   2  -2  750.56   13.67
 -10   2   0  155.12    3.74
 -10  -2   0  153.18    4.23
 -10   2   0  155.53    5.73
 -10  -2   0  161.89    5.36
 -10   2   0  154.04    4.79
 -10  -2   0  162.30    4.93
 -10   2   0  162.74    5.68
 -10  -2   0  147.97    5.09
 -10  -2   0  159.38    4.84
 -10   2   0  153.44    3.35
 -10   2   0  151.24    5.35
 -10  -2   0  154.78    3.81
 -10  -2   0  160.35    3.72
 -10  -2   0  157.75    3.69
 -10   2   0  152.59    3.72
 -10  -2   2 1423.45   25.86
 -10  -2   2 1468.47   27.82
 -10   2   2 1436.58   28.52
 -10   2   2 1527.48   27.59
 -10  -2   2 1464.78   27.25
 -10  -2   2 1380.16   27.13
 -10   2   2 1437.46   27.69
 -10  -2   2 1420.48   26.11
 -10  -2   4 1079.08   21.37
 -10   2   4 1059.50   22.00
 -10  -2   4 1059.01   20.65
 -10   2   4 1076.94   21.94
 -10  -2   4 1032.53   21.56
 -10  -2   4 1021.62   20.21
 -10   2   6 1343.66   26.41
 -10  -2   6 1356.63   25.68
 -10  -2   6 1324.07   25.87
 -10   2   6 1317.60   27.53
 -10  -2   6 1310.94   27.33
 -10   2   8  212.70    6.74
 -10  -2   8  206.28    6.71
 -10   2   8  209.94    7.81
 -10  -2   8  203.19    7.69
 -10   2  10    6.71    1.49
 -10  -2  10    4.69    1.65
 -10   2  10    5.05    1.71
 -10  -2  10    6.37    1.96
 -10   2  12    2.28    1.33
 -10   2  12    1.57    1.72
 -10  -2  12    4.73    1.85
 -10   2  14   15.06    2.11
 -10   2  14   12.17    2.75
 -10  -2  14   14.58    2.80
 -10   2  16   15.78    2.28
 -10  -2  16   21.19    3.59
 -10   2  16   15.82    3.02
 -10   2  18   73.55    4.52
 -10  -2  18   80.35    6.74
 -10   2  18   85.90    6.72
 -10  -3 -19   91.44    7.12
 -10   3 -19  117.48    7.78
 -10  -3 -17   67.31    5.67
 -10   3 -17   81.02    6.15
 -10  -3 -15   63.60    5.06
 -10   3 -15   67.86    5.12
 -10   3 -13   53.63    4.22
 -10  -3 -13   58.70    4.40
 -10  -3 -11    1.16    1.43
 -10   3 -11    0.98    1.39
 -10  -3 -11    0.26    1.40
 -10   3 -11    1.15    1.38
 -10   3  -9   26.79    2.33
 -10   3  -9   24.59    2.60
 -10   3  -9   19.56    2.30
 -10  -3  -9   27.79    3.09
 -10  -3  -9   29.21    2.51
 -10  -3  -9   27.75    2.57
 -10   3  -7   67.52    3.00
 -10  -3  -7   79.74    3.57
 -10   3  -7   68.18    4.74
 -10   3  -7   76.33    4.95
 -10  -3  -7   73.43    3.64
 -10  -3  -7   74.52    2.24
 -10   3  -7   73.81    4.60
 -10  -3  -7   70.79    4.01
 -10   3  -7   76.13    3.88
 -10   3  -7   76.33    3.58
 -10   3  -7   70.86    3.61
 -10  -3  -7   71.37    4.31
 -10   3  -7   68.98    3.43
 -10   3  -5  225.15    6.08
 -10   3  -5  224.37    8.13
 -10  -3  -5  217.25    6.11
 -10  -3  -5  218.12    6.14
 -10   3  -5  223.92    8.30
 -10  -3  -5  223.41    7.70
 -10  -3  -5  229.68    4.70
 -10  -3  -5  210.27    7.36
 -10   3  -5  220.63    7.90
 -10  -3  -5  224.65    7.41
 -10  -3  -5  219.14    7.14
 -10   3  -5  225.92    6.64
 -10  -3  -5  231.21    6.42
 -10   3  -5  219.79    6.18
 -10   3  -5  220.76    6.18
 -10  -3  -3  450.40   10.96
 -10   3  -3  426.85   11.56
 -10  -3  -3  443.24   10.86
 -10   3  -3  410.16    9.54
 -10  -3  -3  435.77   11.19
 -10   3  -3  440.88    9.80
 -10   3  -3  429.57   11.66
 -10   3  -3  422.90    9.47
 -10  -3  -3  440.92    9.53
 -10  -3  -3  437.17   11.08
 -10   3  -3  421.64   11.76
 -10   3  -1  652.02   14.98
 -10  -3  -1  672.81   14.15
 -10   3  -1  653.01   12.27
 -10   3  -1  642.50   14.73
 -10  -3  -1  642.20   14.13
 -10   3  -1  656.44   15.17
 -10  -3  -1  629.88   12.78
 -10   3  -1  638.83   13.50
 -10   3  -1  609.64   12.83
 -10  -3  -1  638.54   14.13
 -10   3   1  581.42   12.79
 -10  -3   1  549.04   12.36
 -10   3   1  565.31   13.43
 -10   3   1  573.29   13.35
 -10  -3   1  552.62   11.57
 -10  -3   1  542.38   11.35
 -10   3   1  579.35   12.37
 -10  -3   1  554.54   12.19
 -10  -3   3 1047.16   21.32
 -10   3   3 1092.40   22.44
 -10  -3   3 1076.78   20.84
 -10  -3   3 1072.31   21.01
 -10  -3   3 1104.51   21.94
 -10   3   5  435.55   11.60
 -10   3   5  448.35   11.40
 -10  -3   5  430.55   11.37
 -10  -3   5  420.16   10.26
 -10  -3   5  434.38    9.94
 -10   3   5  427.71   11.08
 -10  -3   7  341.92   10.14
 -10   3   7  313.95    9.14
 -10  -3   7  309.62    8.74
 -10   3   7  309.03    9.87
 -10  -3   9  161.90    7.12
 -10   3   9  169.06    7.27
 -10   3   9  175.33    6.46
 -10  -3   9  170.11    6.42
 -10  -3  11   17.04    2.72
 -10   3  11   15.49    2.11
 -10  -3  11   11.40    2.17
 -10  -3  13    0.44    1.76
 -10   3  13    0.86    1.86
 -10   3  13   -0.27    1.33
 -10  -3  15   23.46    3.76
 -10   3  15   24.98    3.79
 -10   3  15   25.93    2.87
 -10   3  17   20.25    3.69
 -10  -3  17   18.52    3.59
 -10   3  17   27.14    3.08
 -10  -3  19   68.13    6.65
 -10   3  19   79.51    5.15
 -10   4 -18   48.13    5.17
 -10  -4 -18   47.90    5.03
 -10   4 -16    5.43    2.43
 -10  -4 -16    7.29    2.54
 -10   4 -14    7.85    2.11
 -10  -4 -14    4.33    2.17
 -10   4 -12   45.59    3.88
 -10   4 -12   53.02    3.90
 -10  -4 -12   41.10    3.72
 -10  -4 -10   42.61    2.28
 -10   4 -10   39.04    2.30
 -10   4 -10   43.15    3.16
 -10  -4 -10   44.00    3.20
 -10   4 -10   39.82    3.21
 -10   4 -10   41.10    3.36
 -10  -4 -10   40.03    3.30
 -10  -4 -10   44.88    3.81
 -10   4  -8   26.75    3.38
 -10  -4  -8   21.09    2.26
 -10  -4  -8   21.65    2.57
 -10   4  -8   22.01    3.09
 -10  -4  -8   17.92    2.05
 -10  -4  -8   21.61    1.54
 -10   4  -8   19.58    2.75
 -10   4  -8   22.61    2.23
 -10   4  -8   18.55    2.31
 -10   4  -8   21.26    2.21
 -10   4  -8   20.64    2.23
 -10   4  -8   23.61    1.70
 -10  -4  -8   21.55    2.15
 -10   4  -6  293.07   10.01
 -10   4  -6  287.71    7.18
 -10  -4  -6  287.44    7.98
 -10   4  -6  296.41   10.14
 -10  -4  -6  293.60    6.67
 -10  -4  -6  291.12    8.29
 -10  -4  -6  296.90    9.08
 -10   4  -6  298.13    9.80
 -10  -4  -6  309.46    9.06
 -10  -4  -6  293.68    9.05
 -10   4  -6  280.14    8.34
 -10  -4  -6  286.75    8.08
 -10   4  -6  299.91    8.21
 -10   4  -6  281.27    7.97
 -10  -4  -4  250.61    5.89
 -10  -4  -4  238.22    6.74
 -10   4  -4  247.66    8.42
 -10   4  -4  245.09    8.29
 -10  -4  -4  241.96    7.46
 -10  -4  -4  247.22    7.80
 -10   4  -4  240.04    6.85
 -10  -4  -4  252.31    7.77
 -10   4  -4  247.03    6.39
 -10   4  -4  250.66    6.86
 -10  -4  -4  245.55    6.76
 -10   4  -4  249.31    6.85
 -10  -4  -4  246.29    7.66
 -10   4  -4  239.61    8.48
 -10   4  -2  994.65   21.54
 -10  -4  -2 1002.46   20.31
 -10  -4  -2  991.24   21.01
 -10   4  -2  960.99   19.22
 -10   4  -2 1007.83   21.46
 -10   4  -2 1015.92   19.72
 -10  -4  -2  980.90   20.38
 -10   4  -2 1008.97   21.87
 -10  -4  -2 1002.00   19.69
 -10   4  -2 1011.24   19.78
 -10  -4  -2 1034.01   19.86
 -10   4  -2 1031.11   19.83
 -10   4   0 1428.28   29.14
 -10  -4   0 1494.43   27.86
 -10   4   0 1457.89   27.54
 -10   4   0 1451.71   26.09
 -10   4   0 1500.54   28.62
 -10   4   0 1450.40   29.42
 -10  -4   0 1481.68   27.86
 -10   4   0 1526.91   27.60
 -10  -4   0 1466.01   27.48
 -10   4   0 1479.07   27.89
 -10  -4   0 1421.03   27.43
 -10  -4   2  647.88   13.52
 -10   4   2  640.33   13.56
 -10  -4   2  639.83   13.59
 -10   4   2  646.09   14.97
 -10  -4   2  627.41   13.74
 -10  -4   2  656.24   13.70
 -10  -4   4  230.96    6.45
 -10   4   4  208.34    6.37
 -10  -4   4  225.15    6.65
 -10   4   4  233.88    7.40
 -10  -4   4  236.30    6.27
 -10   4   4  231.88    7.47
 -10  -4   6   61.75    2.83
 -10   4   6   63.51    3.77
 -10  -4   6   62.99    3.48
 -10  -4   6   60.82    3.99
 -10   4   6   63.40    4.05
 -10  -4   8  182.12    6.59
 -10  -4   8  173.89    7.30
 -10   4   8  170.68    7.28
 -10   4   8  172.72    6.75
 -10  -4  10   29.67    2.98
 -10   4  10   38.61    3.16
 -10   4  10   38.01    3.68
 -10  -4  10   40.88    3.87
 -10   4  12   78.15    4.70
 -10   4  12   72.49    5.34
 -10  -4  12   66.12    5.20
 -10   4  14   24.27    3.56
 -10  -4  14   25.30    3.78
 -10   4  14   20.04    2.68
 -10  -4  16   42.63    5.10
 -10   4  16   37.74    4.50
 -10   4  16   43.43    3.89
 -10   4  18   18.14    3.84
 -10  -4  18   29.13    4.47
 -10   4  18   18.41    3.04
 -10   5 -17   19.30    3.30
 -10   5 -17   21.45    3.68
 -10  -5 -17   22.10    3.78
 -10   5 -15   11.00    2.73
 -10   5 -15    7.33    2.07
 -10  -5 -15    9.29    2.79
 -10  -5 -13   23.20    3.01
 -10   5 -13   23.38    3.18
 -10   5 -13   18.14    2.81
 -10  -5 -13   22.93    3.10
 -10  -5 -11   19.70    2.70
 -10  -5 -11   16.87    2.45
 -10   5 -11   18.47    2.49
 -10   5 -11   19.77    2.70
 -10  -5 -11   21.97    2.00
 -10   5 -11   20.08    1.64
 -10   5  -9   13.93    2.85
 -10  -5  -9   15.39    2.30
 -10  -5  -9   11.66    1.90
 -10  -5  -9   15.12    2.06
 -10   5  -9   11.47    1.98
 -10   5  -9   13.03    1.29
 -10   5  -9    8.84    2.12
 -10  -5  -9   12.85    1.47
 -10  -5  -9   15.89    2.34
 -10   5  -9   13.17    2.04
 -10   5  -7  417.21   12.88
 -10  -5  -7  400.70    9.32
 -10  -5  -7  400.80   10.72
 -10   5  -7  408.71    9.11
 -10  -5  -7  375.37   10.88
 -10   5  -7  390.92   12.06
 -10  -5  -7  405.08   11.23
 -10   5  -7  408.68   10.95
 -10   5  -7  414.11   12.91
 -10  -5  -7  398.87   10.84
 -10   5  -7  419.04   10.89
 -10  -5  -5  154.20    5.47
 -10  -5  -5  155.20    5.54
 -10   5  -5  159.31    5.61
 -10   5  -5  159.08    6.80
 -10   5  -5  154.26    4.59
 -10  -5  -5  143.33    6.05
 -10   5  -5  151.11    5.52
 -10  -5  -5  147.88    4.63
 -10  -5  -5  160.23    5.99
 -10  -5  -5  167.58    6.05
 -10  -5  -5  142.63    5.53
 -10   5  -5  160.57    6.55
 -10   5  -5  155.91    6.81
 -10  -5  -3  325.54    9.64
 -10  -5  -3  333.72    8.71
 -10   5  -3  339.15    8.84
 -10   5  -3  347.54    8.94
 -10  -5  -3  337.46    8.80
 -10   5  -3  343.20    8.06
 -10   5  -3  331.16    9.91
 -10   5  -3  326.11   10.02
 -10  -5  -3  324.14    8.70
 -10   5  -3  328.40    9.77
 -10  -5  -3  334.50    8.63
 -10  -5  -1  313.33    9.13
 -10   5  -1  320.81    9.19
 -10  -5  -1  322.87    7.85
 -10   5  -1  321.37    8.38
 -10   5  -1  311.36    9.29
 -10  -5  -1  315.58    7.85
 -10   5  -1  320.24    8.84
 -10   5  -1  309.49    8.32
 -10  -5  -1  318.21    8.24
 -10  -5  -1  321.75    8.30
 -10   5   1  851.49   15.49
 -10  -5   1  833.70   17.81
 -10  -5   1  811.49   17.51
 -10   5   1  852.02   17.48
 -10   5   1  845.55   18.65
 -10  -5   1  857.33   16.79
 -10   5   1  836.79   17.60
 -10  -5   1  837.05   17.51
 -10   5   1  854.43   17.68
 -10  -5   1  851.74   17.39
 -10  -5   3  395.46    9.55
 -10   5   3  377.23   10.13
 -10  -5   3  394.85    9.85
 -10   5   3  382.10    9.60
 -10   5   3  393.85   10.78
 -10  -5   3  380.13    8.94
 -10  -5   5   51.99    3.11
 -10  -5   5   53.04    2.57
 -10   5   5   59.34    3.77
 -10   5   5   57.98    3.28
 -10  -5   7  218.35    7.37
 -10   5   7  241.29    8.29
 -10  -5   7  230.57    6.14
 -10  -5   7  219.66    8.44
 -10  -5   7  216.49    7.57
 -10  -5   9  203.62    8.67
 -10   5   9  215.46    8.16
 -10  -5   9  228.26    8.07
 -10  -5  11  134.99    7.30
 -10   5  11  142.76    6.68
 -10   5  11  137.89    7.36
 -10  -5  13   12.94    3.06
 -10   5  13   14.90    2.95
 -10   5  13   11.19    2.45
 -10   5  15   29.06    4.16
 -10  -5  15   24.24    3.98
 -10   5  15   23.53    3.17
 -10  -5  17   32.25    4.56
 -10   5  17   30.86    4.23
 -10   5  17   31.98    3.71
 -10  -6 -16   33.73    4.03
 -10   6 -16   38.60    4.51
 -10   6 -16   31.44    4.03
 -10  -6 -16   23.59    4.04
 -10  -6 -14    6.47    2.38
 -10   6 -14    5.27    2.31
 -10   6 -14    7.81    2.39
 -10  -6 -14    6.07    2.44
 -10  -6 -12    0.71    1.61
 -10  -6 -12    4.56    1.98
 -10   6 -12    1.79    1.63
 -10  -6 -10   11.43    2.10
 -10  -6 -10   10.96    2.14
 -10  -6 -10    8.60    2.06
 -10   6 -10   11.25    2.05
 -10  -6 -10   12.25    1.62
 -10   6 -10    8.84    2.72
 -10  -6  -8  220.63    7.87
 -10   6  -8  214.47    7.89
 -10  -6  -8  221.62    7.65
 -10   6  -8  231.90    5.69
 -10   6  -8  208.76    9.01
 -10  -6  -8  224.85    6.62
 -10  -6  -8  214.62    8.08
 -10   6  -6  221.43    8.73
 -10   6  -6  244.17    6.06
 -10   6  -6  256.12    9.32
 -10  -6  -6  228.31    7.71
 -10  -6  -6  229.72    6.81
 -10   6  -6  241.99    7.97
 -10  -6  -6  232.10    7.77
 -10   6  -6  250.91    7.94
 -10   6  -6  236.73    8.57
 -10  -6  -6  236.90    7.54
 -10  -6  -6  248.62    7.87
 -10   6  -4   37.86    2.74
 -10  -6  -4   33.29    2.55
 -10  -6  -4   31.60    2.57
 -10   6  -4   32.41    2.61
 -10   6  -4   34.23    3.10
 -10   6  -4   29.95    2.94
 -10  -6  -4   35.31    2.43
 -10   6  -4   34.85    2.94
 -10  -6  -4   35.72    2.40
 -10  -6  -2   46.15    3.29
 -10  -6  -2   41.05    2.22
 -10   6  -2   46.19    3.21
 -10  -6  -2   45.28    2.36
 -10   6  -2   42.59    3.13
 -10   6  -2   47.27    2.92
 -10  -6  -2   47.79    2.92
 -10   6  -2   44.81    2.91
 -10   6  -2   45.13    3.05
 -10  -6  -2   39.33    2.71
 -10  -6   0  423.96   10.72
 -10  -6   0  406.93   10.64
 -10   6   0  404.54   11.10
 -10   6   0  420.86   10.75
 -10   6   0  440.58   10.96
 -10   6   0  427.99   10.36
 -10   6   0  458.00   11.35
 -10  -6   2  872.76   18.78
 -10  -6   2  872.10   19.10
 -10   6   2  873.72   16.39
 -10  -6   2  877.01   17.84
 -10   6   2  863.56   18.90
 -10   6   2  876.32   19.15
 -10  -6   2  889.58   18.91
 -10  -6   4  419.94   11.05
 -10   6   4  404.29   10.86
 -10   6   4  390.79    8.19
 -10   6   4  421.80   11.88
 -10  -6   4  396.40    9.32
 -10  -6   4  414.49   10.73
 -10   6   4  384.08   10.71
 -10   6   6  110.07    5.61
 -10  -6   6  107.15    5.12
 -10  -6   6  115.61    3.87
 -10  -6   6  113.34    5.10
 -10   6   6  111.62    5.17
 -10  -6   8  172.36    6.87
 -10   6   8  179.15    7.59
 -10  -6  10   18.93    3.15
 -10   6  10   19.91    2.64
 -10  -6  12    6.64    2.58
 -10   6  12   11.25    2.46
 -10  -6  14  106.86    7.31
 -10   6  14  103.46    6.31
 -10  -6  16    7.70    3.30
 -10   6  16    6.79    2.28
 -10  -7 -15    8.59    2.61
 -10  -7 -15   10.18    2.73
 -10   7 -15    9.11    2.63
 -10  -7 -13    3.64    1.80
 -10   7 -13    4.81    2.79
 -10  -7 -13    0.87    2.11
 -10   7 -13    6.53    2.25
 -10   7 -11    2.82    2.49
 -10  -7 -11    2.15    1.63
 -10   7 -11    0.36    1.56
 -10  -7 -11    4.23    2.01
 -10  -7  -9    0.64    1.40
 -10   7  -9    1.22    1.81
 -10  -7  -9    0.68    1.57
 -10  -7  -9    0.70    1.30
 -10   7  -9    0.97    1.36
 -10  -7  -9    0.39    1.04
 -10   7  -7  100.15    5.83
 -10  -7  -7  107.28    5.41
 -10  -7  -7  106.00    4.96
 -10  -7  -7  103.26    4.47
 -10   7  -7  102.66    5.33
 -10  -7  -7  104.85    4.75
 -10  -7  -7  105.01    5.43
 -10  -7  -5   70.76    3.69
 -10   7  -5   75.77    4.37
 -10  -7  -5   79.99    4.37
 -10   7  -5   76.64    4.73
 -10   7  -5   77.98    4.70
 -10  -7  -5   81.60    3.76
 -10  -7  -5   88.48    4.64
 -10   7  -5   80.13    4.40
 -10   7  -5   87.05    4.74
 -10  -7  -5   81.97    3.62
 -10  -7  -3   36.03    2.87
 -10   7  -3   38.84    3.12
 -10   7  -3   37.33    3.09
 -10   7  -3   33.26    2.76
 -10   7  -3   45.15    3.20
 -10  -7  -3   36.09    2.94
 -10   7  -3   33.44    2.80
 -10  -7  -3   39.34    2.10
 -10   7  -1  103.29    3.77
 -10  -7  -1  103.88    4.69
 -10  -7  -1   99.99    4.68
 -10   7  -1   97.59    4.70
 -10   7  -1  111.69    4.49
 -10   7  -1  106.85    4.72
 -10   7  -1  112.34    4.99
 -10   7  -1   99.19    4.69
 -10  -7   1  529.34   13.34
 -10  -7   1  496.58   12.85
 -10   7   1  492.77   12.91
 -10   7   1  504.57   13.06
 -10   7   1  517.93   12.83
 -10  -7   1  545.03   13.22
 -10   7   1  515.56   10.96
 -10   7   3  457.82   12.29
 -10  -7   3  451.18   12.30
 -10   7   3  463.46   13.16
 -10  -7   3  451.91   10.45
 -10   7   3  435.77   11.64
 -10  -7   3  483.00   12.24
 -10  -7   5   57.53    3.89
 -10  -7   5   53.61    2.57
 -10   7   5   51.18    3.94
 -10  -7   5   59.69    3.76
 -10   7   5   52.74    3.68
 -10   7   7   89.27    5.45
 -10   7   7   90.60    3.35
 -10  -7   7   88.22    3.22
 -10   7   7   87.67    5.05
 -10  -7   7   85.65    4.79
 -10   7   9   94.85    5.77
 -10  -7   9   96.46    5.42
 -10  -7  11    7.18    2.70
 -10   7  11    9.60    2.41
 -10  -7  13   36.21    4.57
 -10   7  13   38.48    4.09
 -10  -7  15   18.29    3.70
 -10   7  15   14.05    2.95
 -10   8 -14    4.60    2.27
 -10   8 -14    6.10    3.20
 -10  -8 -14    3.41    2.58
 -10  -8 -14    0.45    1.99
 -10   8 -12   15.03    2.86
 -10   8 -12   16.15    3.40
 -10  -8 -12   13.20    3.06
 -10  -8 -12   13.57    2.70
 -10   8 -10   13.97    2.52
 -10  -8 -10   11.88    2.48
 -10   8 -10   15.35    3.07
 -10  -8 -10   15.36    2.72
 -10  -8  -8    2.24    1.49
 -10  -8  -8   -0.34    1.58
 -10   8  -8   -0.34    1.47
 -10   8  -8    1.83    1.83
 -10  -8  -8   -0.35    1.55
 -10   8  -6   59.99    4.26
 -10  -8  -6   64.97    3.74
 -10   8  -6   63.18    4.31
 -10   8  -6   59.73    4.05
 -10  -8  -6   59.30    4.26
 -10   8  -6   71.64    4.89
 -10   8  -4  195.91    7.51
 -10   8  -4  176.61    7.03
 -10   8  -4  173.90    6.72
 -10  -8  -4  197.17    7.55
 -10   8  -4  177.14    7.10
 -10   8  -2  155.06    6.49
 -10   8  -2  155.39    6.03
 -10   8  -2  148.16    5.59
 -10   8  -2  150.58    5.26
 -10   8  -2  145.25    5.73
 -10  -8  -2  145.33    6.24
 -10   8   0  141.68    4.82
 -10  -8   0  154.41    6.38
 -10   8   0  151.37    6.37
 -10   8   0  141.47    4.70
 -10   8   0  151.13    5.74
 -10   8   2  181.56    7.16
 -10  -8   2  177.92    6.96
 -10  -8   2  175.84    5.56
 -10   8   2  174.46    5.23
 -10   8   2  177.61    6.32
 -10   8   4   37.69    3.27
 -10   8   4   35.36    3.45
 -10  -8   4   31.68    2.02
 -10  -8   4   30.23    2.91
 -10   8   4   32.88    1.97
 -10   8   6    1.29    0.78
 -10   8   6    1.29    1.39
 -10  -8   6    1.84    1.58
 -10   8   6    0.37    1.62
 -10  -8   6    0.33    0.67
 -10   8   8   95.64    5.96
 -10  -8   8  107.24    5.83
 -10   8  10   87.09    5.92
 -10  -8  12   16.73    3.66
 -10   8  12   19.02    3.15
 -10  -8  14    7.69    3.21
 -10   8  14    6.24    2.48
 -10   9 -13    1.41    2.18
 -10   9 -13    0.50    2.39
 -10  -9 -13   -0.93    2.11
 -10  -9 -13    2.47    2.33
 -10   9 -11    0.87    2.28
 -10   9 -11    5.18    2.28
 -10  -9 -11    1.70    2.03
 -10  -9 -11    0.90    1.97
 -10   9  -9    9.38    2.68
 -10  -9  -9    3.69    2.11
 -10  -9  -9    3.91    2.02
 -10   9  -9    2.77    1.80
 -10   9  -7   48.86    3.94
 -10  -9  -7   42.90    3.92
 -10   9  -7   47.72    4.13
 -10   9  -5   33.13    3.08
 -10   9  -5   41.60    3.72
 -10   9  -5   35.83    3.08
 -10   9  -5   38.24    3.56
 -10  -9  -5   39.15    3.71
 -10   9  -3  171.64    6.17
 -10   9  -3  166.57    6.19
 -10   9  -3  163.75    7.24
 -10   9  -3  160.71    6.33
 -10   9  -3  166.24    6.27
 -10  -9  -3  161.27    7.11
 -10   9  -1   74.62    3.71
 -10   9  -1   77.76    4.78
 -10  -9  -1   82.64    4.87
 -10   9  -1   75.98    3.98
 -10   9   1  114.15    4.45
 -10   9   1  118.93    5.96
 -10  -9   1  122.95    5.99
 -10   9   1  119.60    4.96
 -10   9   3   29.50    3.18
 -10  -9   3   26.84    2.99
 -10   9   3   27.30    2.01
 -10   9   3   33.92    3.49
 -10  -9   3   31.02    2.10
 -10   9   5   29.24    3.16
 -10  -9   5   24.95    2.96
 -10   9   5   26.76    3.33
 -10  -9   7   45.43    3.96
 -10   9   7   40.94    3.93
 -10   9   7   39.50    4.13
 -10   9   9    1.79    2.07
 -10  -9   9   -0.39    1.66
 -10   9  11   18.15    3.44
 -10  -9  11   13.78    3.39
 -10  -9  13   -0.60    2.82
 -10   9  13   -1.52    2.42
 -10 -10 -12   11.93    2.78
 -10  10 -12    6.77    2.36
 -10 -10 -12    6.57    2.78
 -10 -10 -10   19.60    3.13
 -10 -10 -10   22.33    3.50
 -10  10 -10   22.54    3.46
 -10 -10  -8   12.61    2.64
 -10  10  -8   10.16    2.29
 -10 -10  -8   16.83    3.00
 -10  10  -8   17.69    3.06
 -10 -10  -6   19.10    2.90
 -10  10  -6   18.65    2.99
 -10  10  -6   20.34    2.55
 -10 -10  -4    9.88    2.28
 -10  10  -4   12.46    2.41
 -10  10  -4   13.05    2.05
 -10  10  -4   10.67    1.95
 -10 -10  -2   14.20    2.51
 -10  10  -2   15.66    2.53
 -10  10  -2   14.44    1.90
 -10  10  -2   14.96    1.92
 -10 -10   0    4.92    1.86
 -10  10   0    5.96    1.45
 -10  10   0    5.03    1.42
 -10  10   0    5.07    1.84
 -10 -10   2   43.35    2.63
 -10 -10   2   44.87    3.97
 -10  10   2   49.43    4.14
 -10  10   4  110.43    6.57
 -10 -10   4  100.94    5.84
 -10  10   4  101.53    6.06
 -10  10   6  115.90    7.00
 -10  10   6  107.08    6.47
 -10 -10   6  119.32    6.56
 -10  10   8   29.22    3.97
 -10 -10   8   25.38    3.49
 -10  10   8   20.48    3.16
 -10  10  10    0.50    2.06
 -10 -10  10    3.07    2.26
 -10  10  12   -1.06    2.41
 -10 -10  12    1.84    3.16
 -10  11  -9   11.89    2.95
 -10 -11  -9   14.43    3.04
 -10 -11  -9   10.71    2.93
 -10  11  -7    0.45    1.97
 -10 -11  -7   -0.44    1.69
 -10  11  -7    0.33    1.59
 -10  11  -5    6.87    2.28
 -10 -11  -5   10.83    2.43
 -10  11  -5    7.69    1.91
 -10  11  -3   33.91    3.76
 -10 -11  -3   35.00    3.87
 -10  11  -3   38.50    3.21
 -10 -11  -1   20.16    3.07
 -10  11  -1   19.98    3.07
 -10  11   1    7.79    2.31
 -10 -11   1    3.55    1.92
 -10  11   3   56.78    4.78
 -10 -11   3   44.12    4.27
 -10 -11   5   71.48    5.45
 -10  11   5   79.26    5.76
 -10  11   5   73.11    5.84
 -10  11   7   20.67    3.53
 -10  11   7   18.08    3.26
 -10 -11   7   28.40    3.90
 -10  11   9    3.13    2.62
 -10 -11   9    8.30    2.63
 -10  12  -6    2.88    2.33
 -10  12  -6   -1.01    1.87
 -10 -12  -6    0.93    2.00
 -10 -12  -4   44.15    4.52
 -10  12  -4   42.17    4.49
 -10 -12  -2   70.54    5.61
 -10  12  -2   76.08    5.70
 -10 -12   0    8.73    2.78
 -10  12   0    6.34    2.27
 -10 -12   2   -1.32    2.13
 -10  12   2   -1.39    2.10
 -10 -12   4    0.45    2.08
 -10  12   4    0.96    1.97
 -10 -12   6   19.61    3.49
 -10  12   6   17.33    3.39
 -10  12   6   18.37    3.47
  -9   0 -19   -0.52    2.52
  -9   0 -17   -0.91    1.99
  -9   0 -15    1.17    1.81
  -9   0 -13    1.96    1.66
  -9   0 -11   -1.07    1.30
  -9   0  -9   -0.69    1.62
  -9   0  -9    0.21    1.07
  -9   0  -9    1.45    1.31
  -9   0  -7   -0.29    1.46
  -9   0  -7    1.09    0.96
  -9   0  -7    0.20    0.90
  -9   0  -5    0.62    0.89
  -9   0  -5    0.24    1.13
  -9   0  -3    0.22    0.42
  -9   0  -3   -0.20    1.16
  -9   0  -3    0.97    1.15
  -9   0  -3    0.46    0.74
  -9   0  -3    0.84    0.52
  -9   0  -3    1.05    1.32
  -9   0  -1    0.65    0.55
  -9   0  -1    0.33    0.99
  -9   0  -1    0.34    0.72
  -9   0  -1    0.17    1.01
  -9   0  -1    0.70    1.09
  -9   0   1    0.32    0.88
  -9   0   1    0.45    0.60
  -9   0   1   -0.15    0.85
  -9   0   3    0.54    0.49
  -9   0   3    0.60    0.65
  -9   0   3    0.41    0.81
  -9   0   3   -0.16    0.86
  -9   0   5    0.18    1.04
  -9   0   5   -0.21    0.70
  -9   0   5    0.35    0.90
  -9   0   7    0.15    0.87
  -9   0   7    0.93    1.06
  -9   0   9    0.40    1.09
  -9   0   9    0.57    1.17
  -9   0   9    0.52    0.66
  -9   0  11   -0.24    1.31
  -9   0  11    0.34    1.43
  -9   0  11   -0.29    0.76
  -9   0  13    1.60    1.65
  -9   0  13    0.95    0.94
  -9   0  15   -0.46    1.68
  -9   0  15   -0.68    1.10
  -9   0  17    1.05    2.06
  -9   0  19   -0.58    2.60
  -9   1 -20    3.30    2.50
  -9  -1 -20    0.55    2.32
  -9   1 -18    1.46    2.14
  -9  -1 -18    1.95    2.45
  -9   1 -16    3.82    2.09
  -9  -1 -16    2.97    2.16
  -9  -1 -14   23.83    3.14
  -9   1 -14   18.72    2.75
  -9   1 -12    3.88    1.68
  -9  -1 -12    3.91    1.71
  -9   1 -12    1.01    1.32
  -9  -1 -10    3.21    2.03
  -9   1 -10    3.07    2.11
  -9  -1 -10    1.22    1.40
  -9   1 -10    3.36    1.43
  -9   1 -10    0.80    1.17
  -9  -1 -10    2.41    1.42
  -9   1 -10    1.89    1.32
  -9   1  -8   56.00    3.00
  -9   1  -8   46.41    3.90
  -9  -1  -8   50.97    3.93
  -9  -1  -8   52.53    3.12
  -9   1  -8   52.47    3.09
  -9   1  -8   52.51    3.27
  -9  -1  -8   52.27    3.37
  -9   1  -6    8.96    1.13
  -9  -1  -6    8.28    1.11
  -9  -1  -6    8.00    1.73
  -9   1  -6   13.85    2.16
  -9  -1  -6    8.62    1.24
  -9   1  -6   10.34    1.24
  -9   1  -6   11.42    1.52
  -9  -1  -6   10.47    1.55
  -9  -1  -4   24.50    1.43
  -9   1  -4   28.55    2.62
  -9  -1  -4   24.21    2.30
  -9   1  -4   21.87    2.28
  -9  -1  -4   22.46    1.82
  -9   1  -4   23.26    1.71
  -9   1  -4   24.83    2.47
  -9  -1  -4   20.47    2.29
  -9   1  -4   23.53    1.42
  -9  -1  -4   19.50    2.24
  -9  -1  -2   10.13    0.69
  -9   1  -2   13.25    1.80
  -9  -1  -2   12.48    1.62
  -9   1  -2   12.63    1.25
  -9   1  -2   11.26    1.72
  -9  -1  -2   10.01    1.43
  -9  -1  -2   10.74    1.12
  -9   1  -2    9.38    0.98
  -9   1  -2   10.95    0.73
  -9   1  -2   11.73    0.75
  -9  -1  -2   10.71    1.62
  -9   1  -2   11.58    1.62
  -9  -1  -2    9.70    0.75
  -9  -1  -2   11.28    0.73
  -9   1   0   92.68    3.99
  -9  -1   0  105.90    4.00
  -9  -1   0   96.93    2.95
  -9  -1   0   91.84    3.19
  -9   1   0   98.28    2.59
  -9   1   0  102.03    2.17
  -9   1   0  107.16    4.09
  -9  -1   0  102.24    3.52
  -9   1   0  105.62    3.55
  -9  -1   0   99.35    2.22
  -9  -1   0  106.50    4.09
  -9   1   0  102.97    4.21
  -9  -1   2  151.00    4.56
  -9   1   2  155.94    4.69
  -9   1   2  155.45    5.25
  -9  -1   2  155.34    5.03
  -9  -1   2  153.67    3.64
  -9  -1   4  244.81    7.04
  -9  -1   4  248.60    6.05
  -9  -1   4  247.48    6.49
  -9   1   4  239.45    6.61
  -9   1   4  261.19    7.27
  -9   1   4  262.11    7.34
  -9  -1   4  254.19    7.07
  -9   1   6   32.89    2.65
  -9  -1   6   33.25    2.12
  -9   1   6   32.41    2.04
  -9  -1   6   35.75    2.70
  -9   1   6   37.61    2.23
  -9   1   8   56.85    3.72
  -9   1   8   52.78    3.04
  -9  -1   8   59.11    3.21
  -9   1   8   57.41    2.89
  -9  -1   8   60.06    3.79
  -9   1  10    9.67    1.38
  -9   1  10   11.05    2.00
  -9  -1  10   11.39    2.15
  -9   1  10    9.06    1.71
  -9  -1  10   11.31    1.78
  -9   1  12   56.53    3.18
  -9   1  12   54.75    4.36
  -9  -1  12   51.26    4.29
  -9   1  14    3.28    1.34
  -9  -1  14    1.80    0.83
  -9   1  14    4.32    2.00
  -9  -1  14    4.35    1.90
  -9   1  16    3.08    1.33
  -9   1  16    4.44    2.07
  -9  -1  16    3.47    2.41
  -9  -1  18   46.80    5.20
  -9   1  18   54.69    5.39
  -9  -1  20   14.16    3.74
  -9   1  20   12.78    3.36
  -9  -2 -19    2.10    2.71
  -9   2 -19    2.10    2.34
  -9  -2 -17    1.85    2.18
  -9   2 -17    2.31    2.14
  -9   2 -15   15.51    2.87
  -9  -2 -15    9.62    2.49
  -9   2 -13    7.71    2.04
  -9  -2 -13    4.76    2.00
  -9  -2 -11   -1.49    1.48
  -9   2 -11   -0.24    1.43
  -9   2 -11    0.55    1.19
  -9  -2 -11    1.12    1.50
  -9  -2 -11   -0.73    1.99
  -9  -2  -9   28.39    2.43
  -9  -2  -9   25.45    2.46
  -9   2  -9   29.78    2.38
  -9   2  -9   30.52    2.59
  -9   2  -9   22.41    2.44
  -9  -2  -9   21.06    2.37
  -9   2  -9   28.02    3.35
  -9  -2  -9   23.06    2.90
  -9   2  -7    9.27    1.57
  -9   2  -7    7.12    1.30
  -9  -2  -7    6.86    1.23
  -9  -2  -7    9.96    1.90
  -9   2  -7    7.83    2.02
  -9   2  -7    7.50    1.28
  -9  -2  -7    8.38    1.38
  -9  -2  -7    8.57    1.51
  -9   2  -5    6.42    1.65
  -9   2  -5    5.41    0.94
  -9   2  -5    6.66    1.60
  -9  -2  -5    6.93    1.35
  -9   2  -5    5.85    1.14
  -9   2  -5    7.08    0.98
  -9  -2  -5    6.76    0.95
  -9  -2  -5    8.64    1.68
  -9   2  -5    6.28    1.67
  -9   2  -5    5.49    1.00
  -9  -2  -5    6.28    1.04
  -9  -2  -3   47.95    1.98
  -9   2  -3   42.50    2.98
  -9   2  -3   47.63    2.27
  -9  -2  -3   48.07    2.88
  -9   2  -3   45.64    3.07
  -9  -2  -3   44.92    2.51
  -9   2  -3   45.12    2.16
  -9  -2  -3   44.41    2.86
  -9   2  -3   48.22    2.03
  -9   2  -3   48.70    3.23
  -9  -2  -3   48.27    2.99
  -9  -2  -1  433.66   10.23
  -9   2  -1  435.90   10.81
  -9   2  -1  425.83    8.55
  -9  -2  -1  437.70    9.90
  -9  -2  -1  436.52    8.60
  -9   2  -1  429.55    8.63
  -9  -2  -1  447.47    8.61
  -9   2  -1  441.56   10.76
  -9  -2  -1  437.58   10.68
  -9   2  -1  426.58    8.60
  -9  -2  -1  414.54    8.64
  -9   2  -1  417.48    9.51
  -9   2  -1  438.98   10.98
  -9  -2  -1  435.08   10.36
  -9  -2   1   92.40    2.72
  -9   2   1   91.46    3.37
  -9  -2   1   94.93    3.40
  -9   2   1   84.58    2.57
  -9   2   1   84.51    3.88
  -9  -2   1   89.77    3.56
  -9  -2   1   94.58    3.59
  -9   2   1   88.25    3.86
  -9  -2   1   90.99    2.59
  -9   2   1   89.94    3.66
  -9  -2   3  348.75    7.84
  -9   2   3  346.58    8.97
  -9  -2   3  348.28    8.17
  -9  -2   3  353.91    8.63
  -9   2   3  361.82    9.24
  -9  -2   3  345.81    8.71
  -9  -2   5   17.18    1.51
  -9   2   5   18.10    2.00
  -9  -2   5   16.30    1.43
  -9   2   5   17.69    1.79
  -9   2   5   19.72    1.93
  -9  -2   5   16.48    1.94
  -9  -2   7   26.65    2.58
  -9   2   7   26.16    2.54
  -9  -2   7   21.24    2.04
  -9   2   7   24.89    2.06
  -9  -2   9    7.74    1.60
  -9   2   9    5.68    1.61
  -9  -2   9    3.58    1.56
  -9   2   9    7.72    1.44
  -9  -2  11  179.84    6.96
  -9   2  11  185.01    7.93
  -9   2  11  182.37    6.41
  -9  -2  11  182.37    7.90
  -9   2  13    2.79    1.31
  -9  -2  13    1.65    1.84
  -9   2  13    4.09    2.02
  -9   2  15    0.76    1.26
  -9  -2  15   -0.47    1.87
  -9   2  15   -0.47    2.27
  -9   2  17    8.08    2.02
  -9  -2  17    9.12    2.73
  -9   2  17    7.89    2.64
  -9   2  19   42.61    5.07
  -9  -2  19   45.21    5.36
  -9  -3 -18    5.05    2.71
  -9   3 -18   -0.50    2.41
  -9  -3 -16   11.55    2.81
  -9   3 -16   10.58    2.68
  -9   3 -14   35.57    3.73
  -9  -3 -14   30.17    3.59
  -9  -3 -12   51.93    3.98
  -9   3 -12   58.69    4.18
  -9   3 -10  246.31    8.63
  -9   3 -10  253.09    8.04
  -9  -3 -10  245.65    9.16
  -9  -3 -10  241.25    6.47
  -9  -3 -10  244.11    8.08
  -9  -3 -10  255.49    8.59
  -9   3 -10  251.22    8.46
  -9   3  -8   43.38    2.98
  -9  -3  -8   46.44    3.31
  -9   3  -8   42.13    3.13
  -9   3  -8   45.03    3.94
  -9  -3  -8   44.61    3.51
  -9  -3  -8   43.82    2.86
  -9  -3  -8   46.97    3.05
  -9  -3  -8   44.78    2.02
  -9   3  -8   43.72    2.86
  -9  -3  -6    5.45    1.43
  -9   3  -6    6.23    1.73
  -9  -3  -6    4.43    1.00
  -9   3  -6    8.92    2.03
  -9  -3  -6    5.48    1.14
  -9  -3  -6    5.41    0.70
  -9   3  -6    6.52    1.68
  -9  -3  -6    5.48    1.32
  -9   3  -6    3.74    1.12
  -9   3  -6    6.83    1.23
  -9   3  -6    5.12    1.13
  -9   3  -6    4.35    0.88
  -9   3  -6    5.01    1.09
  -9   3  -4  136.35    5.77
  -9   3  -4  137.56    5.81
  -9   3  -4  132.15    4.07
  -9  -3  -4  126.49    5.14
  -9  -3  -4  135.52    3.36
  -9  -3  -4  130.19    4.28
  -9  -3  -4  133.28    5.07
  -9   3  -4  125.97    5.42
  -9  -3  -4  125.10    4.87
  -9   3  -4  126.62    4.38
  -9   3  -4  132.45    4.25
  -9  -3  -4  130.33    5.16
  -9  -3  -4  132.92    4.25
  -9  -3  -4  128.86    4.16
  -9   3  -4  133.92    4.28
  -9  -3  -2  473.00   11.09
  -9   3  -2  465.66    9.81
  -9   3  -2  468.95   11.68
  -9  -3  -2  456.65   11.35
  -9  -3  -2  470.96    9.96
  -9   3  -2  466.22   10.14
  -9   3  -2  491.35   10.11
  -9   3  -2  453.19   11.85
  -9  -3  -2  475.73   11.11
  -9   3  -2  454.45   11.62
  -9  -3  -2  447.91   10.86
  -9   3   0  227.90    4.66
  -9   3   0  217.71    6.48
  -9   3   0  223.84    5.55
  -9  -3   0  234.15    6.26
  -9  -3   0  219.22    6.40
  -9   3   0  237.49    6.98
  -9   3   0  219.44    5.97
  -9  -3   0  222.43    5.53
  -9   3   0  220.14    6.94
  -9  -3   0  229.90    6.25
  -9  -3   2   75.24    3.08
  -9   3   2   69.92    3.48
  -9  -3   2   68.08    2.77
  -9  -3   2   72.40    2.91
  -9  -3   4    0.57    0.70
  -9   3   4    1.85    1.08
  -9   3   4    2.72    1.11
  -9   3   4    1.22    1.09
  -9  -3   4    0.75    1.09
  -9  -3   4    1.22    0.79
  -9  -3   4    0.48    0.65
  -9  -3   6   56.86    3.06
  -9   3   6   55.78    3.20
  -9  -3   6   50.41    2.47
  -9  -3   6   50.96    3.44
  -9   3   6   56.32    3.60
  -9  -3   8    6.53    1.56
  -9   3   8    5.59    1.38
  -9  -3   8    2.56    1.47
  -9   3   8    5.49    1.65
  -9   3  10  242.14    7.83
  -9  -3  10  236.54    8.09
  -9  -3  10  224.95    8.83
  -9   3  10  229.45    8.92
  -9   3  12  122.06    5.50
  -9  -3  12  116.17    6.57
  -9   3  12  125.29    6.79
  -9  -3  14    1.83    1.96
  -9   3  14    8.50    2.46
  -9   3  14    5.59    1.68
  -9  -3  16   19.20    3.42
  -9   3  16   25.75    3.90
  -9   3  16   23.74    2.84
  -9  -3  18   27.22    4.18
  -9   3  18   18.53    3.56
  -9   3  18   20.68    2.85
  -9  -4 -19    2.74    2.90
  -9   4 -19    2.19    2.48
  -9  -4 -17    0.98    2.23
  -9   4 -17    1.46    2.21
  -9  -4 -15    0.43    1.68
  -9   4 -15    0.85    1.90
  -9  -4 -13   27.44    3.32
  -9   4 -13   22.32    3.04
  -9  -4 -13   23.17    2.27
  -9   4 -11   25.94    2.71
  -9   4 -11   24.81    2.84
  -9  -4 -11   25.15    2.02
  -9  -4 -11   21.08    2.79
  -9  -4 -11   24.92    2.88
  -9  -4  -9  315.28    9.74
  -9  -4  -9  322.65    7.94
  -9   4  -9  317.06    7.74
  -9   4  -9  338.70    9.53
  -9   4  -9  328.03   10.07
  -9   4  -9  322.24    9.64
  -9   4  -9  312.21    9.78
  -9  -4  -9  314.32   10.20
  -9  -4  -9  326.29    9.51
  -9   4  -7  100.73    3.44
  -9  -4  -7  108.51    4.45
  -9  -4  -7   93.43    4.30
  -9   4  -7  101.00    5.62
  -9   4  -7   90.71    5.35
  -9  -4  -7   95.33    4.47
  -9  -4  -7   96.87    3.37
  -9   4  -7  100.46    5.31
  -9  -4  -7  102.45    4.89
  -9   4  -7   92.81    4.58
  -9   4  -7   98.48    4.33
  -9  -4  -7  103.96    4.93
  -9   4  -7  108.72    4.55
  -9   4  -7   98.67    4.53
  -9   4  -5   57.67    2.49
  -9  -4  -5   55.10    2.37
  -9   4  -5   63.42    4.07
  -9  -4  -5   64.31    3.66
  -9  -4  -5   62.85    3.09
  -9  -4  -5   69.46    3.66
  -9   4  -5   56.20    3.71
  -9  -4  -5   58.88    3.35
  -9  -4  -5   62.02    3.57
  -9   4  -5   60.36    3.10
  -9  -4  -5   63.85    3.23
  -9   4  -5   61.13    4.03
  -9   4  -5   63.72    3.14
  -9  -4  -5   63.15    3.09
  -9  -4  -3  214.18    6.41
  -9   4  -3  197.80    7.08
  -9  -4  -3  231.20    7.11
  -9   4  -3  226.04    6.24
  -9  -4  -3  218.35    6.81
  -9  -4  -3  216.10    6.59
  -9   4  -3  222.87    7.53
  -9  -4  -3  214.53    6.09
  -9   4  -3  215.35    7.30
  -9  -4  -3  223.00    6.15
  -9   4  -3  222.11    6.24
  -9   4  -3  219.68    5.73
  -9  -4  -1  464.59   10.34
  -9   4  -1  458.43   11.28
  -9   4  -1  470.37   10.21
  -9   4  -1  444.30   11.57
  -9   4  -1  463.17   10.34
  -9  -4  -1  470.88   10.37
  -9   4  -1  441.83   11.33
  -9  -4  -1  460.92   11.25
  -9  -4  -1  458.90   10.26
  -9   4  -1  462.90   10.34
  -9   4   1  310.33    8.36
  -9   4   1  294.65    5.77
  -9  -4   1  282.88    7.27
  -9  -4   1  310.17    7.64
  -9   4   1  293.18    7.56
  -9  -4   1  296.53    7.38
  -9   4   1  295.01    7.37
  -9   4   1  288.93    8.25
  -9   4   1  273.84    7.20
  -9  -4   1  301.27    7.33
  -9   4   3   27.69    2.30
  -9  -4   3   26.85    1.73
  -9   4   3   29.86    2.00
  -9  -4   3   25.33    1.84
  -9  -4   3   27.82    2.00
  -9   4   3   31.57    2.36
  -9  -4   5  140.95    4.34
  -9  -4   5  144.34    5.23
  -9   4   5  152.02    5.19
  -9  -4   5  145.46    5.02
  -9   4   5  144.48    5.66
  -9  -4   7   14.60    2.25
  -9  -4   7   15.60    1.90
  -9   4   7   12.30    1.79
  -9   4   7   12.34    2.02
  -9  -4   9    3.00    1.43
  -9   4   9    5.67    1.42
  -9   4   9    2.66    1.59
  -9  -4   9    4.64    1.73
  -9   4  11  164.20    6.76
  -9   4  11  170.78    7.86
  -9  -4  11  166.57    7.85
  -9   4  13   44.56    3.64
  -9   4  13   42.18    4.32
  -9  -4  13   43.34    4.35
  -9  -4  15    1.52    2.34
  -9   4  15    3.92    2.23
  -9   4  15    4.28    1.81
  -9  -4  17   19.26    3.55
  -9   4  17   14.71    3.48
  -9   4  17   20.33    3.04
  -9   4  19   33.38    4.81
  -9  -4  19   33.71    4.71
  -9   4  19   33.78    3.76
  -9  -5 -18    1.07    2.48
  -9   5 -18    1.07    2.55
  -9   5 -18    2.45    2.23
  -9  -5 -16    1.90    2.16
  -9   5 -16    0.44    1.87
  -9   5 -16    1.43    2.04
  -9  -5 -14   -1.24    2.07
  -9   5 -14   -0.42    1.75
  -9   5 -14   -0.38    1.77
  -9  -5 -12   13.00    2.30
  -9   5 -12   15.43    2.51
  -9   5 -12   13.97    2.40
  -9  -5 -12   16.03    2.53
  -9  -5 -12   11.22    1.69
  -9   5 -10   63.38    2.62
  -9  -5 -10   56.18    3.95
  -9   5 -10   70.75    4.33
  -9   5 -10   64.72    4.25
  -9  -5 -10   67.13    4.39
  -9  -5 -10   64.58    3.19
  -9  -5 -10   61.67    4.15
  -9   5  -8  194.48    8.50
  -9  -5  -8  209.47    7.52
  -9  -5  -8  216.19    7.23
  -9   5  -8  208.12    8.83
  -9  -5  -8  206.15    6.04
  -9   5  -8  214.57    5.43
  -9   5  -8  199.14    7.20
  -9   5  -8  209.43    7.19
  -9  -5  -8  202.33    7.28
  -9   5  -8  207.15    8.13
  -9  -5  -8  208.70    7.44
  -9   5  -6  390.52   12.03
  -9  -5  -6  388.04    9.28
  -9   5  -6  388.97   11.90
  -9  -5  -6  396.64   10.67
  -9  -5  -6  394.83   11.23
  -9   5  -6  400.74   10.57
  -9  -5  -6  393.48   10.60
  -9  -5  -6  380.48   10.42
  -9   5  -6  392.11    8.66
  -9  -5  -6  405.63   10.46
  -9   5  -6  416.06   10.55
  -9   5  -6  402.57   11.58
  -9  -5  -4  332.64    9.77
  -9   5  -4  338.99    9.11
  -9   5  -4  338.66   10.24
  -9  -5  -4  340.76    9.06
  -9   5  -4  355.27    9.20
  -9  -5  -4  343.36    9.16
  -9   5  -4  354.30    7.93
  -9  -5  -4  339.80    8.90
  -9   5  -4  346.34   10.01
  -9  -5  -4  340.29    9.05
  -9   5  -4  325.68   10.15
  -9  -5  -2  243.40    7.71
  -9  -5  -2  247.74    6.99
  -9   5  -2  238.29    7.74
  -9   5  -2  231.83    7.49
  -9  -5  -2  243.06    6.45
  -9   5  -2  256.39    7.73
  -9   5  -2  248.56    7.07
  -9  -5  -2  259.56    7.21
  -9   5  -2  243.50    7.04
  -9   5   0   94.17    4.15
  -9   5   0   85.60    2.75
  -9   5   0   83.19    3.60
  -9  -5   0   94.89    3.79
  -9   5   0   83.00    3.63
  -9   5   0   93.95    4.19
  -9   5   0   90.91    3.75
  -9  -5   0   89.89    3.72
  -9   5   2    6.91    0.68
  -9   5   2    6.02    1.45
  -9  -5   2    8.21    1.28
  -9  -5   2    6.66    1.34
  -9  -5   2    7.45    1.25
  -9   5   2    8.14    1.43
  -9   5   2    7.57    1.23
  -9  -5   2    6.22    0.99
  -9   5   4   70.28    2.20
  -9  -5   4   65.32    3.32
  -9  -5   4   68.96    2.83
  -9   5   4   68.02    3.88
  -9  -5   4   72.15    3.66
  -9   5   4   72.42    3.56
  -9   5   4   61.60    3.43
  -9   5   6   23.23    2.43
  -9   5   6   29.96    2.51
  -9  -5   6   31.43    1.81
  -9  -5   6   28.14    2.61
  -9  -5   8   20.59    2.79
  -9  -5   8   14.66    2.11
  -9   5   8   15.96    2.29
  -9  -5  10   -1.15    1.77
  -9   5  10    0.38    1.72
  -9   5  10    2.73    1.57
  -9   5  12   54.69    4.78
  -9  -5  12   60.57    4.99
  -9   5  12   52.07    4.00
  -9  -5  14   32.42    4.19
  -9   5  14   28.25    3.79
  -9   5  14   34.48    3.52
  -9   5  16   45.68    4.92
  -9  -5  16   40.77    4.80
  -9   5  16   40.25    3.99
  -9   5  18  108.09    7.65
  -9   5  18  105.31    6.41
  -9  -5  18  102.08    7.75
  -9   6 -17    2.09    2.05
  -9   6 -17    2.42    2.39
  -9  -6 -17    1.57    2.34
  -9  -6 -17    0.49    2.00
  -9   6 -15    7.44    2.68
  -9   6 -15    7.80    2.41
  -9  -6 -15    6.03    2.55
  -9  -6 -15    5.20    2.11
  -9   6 -13   29.16    3.55
  -9   6 -13   26.84    3.38
  -9  -6 -13   36.32    3.92
  -9  -6 -13   29.03    3.49
  -9   6 -11   38.70    3.62
  -9  -6 -11   47.93    3.05
  -9  -6 -11   47.00    3.69
  -9  -6 -11   47.01    3.85
  -9  -6 -11   48.91    4.11
  -9   6  -9   75.13    4.53
  -9   6  -9   80.56    5.45
  -9  -6  -9   80.42    4.81
  -9  -6  -9   76.95    3.70
  -9  -6  -9   68.90    4.41
  -9  -6  -9   75.20    4.22
  -9  -6  -7   90.82    4.82
  -9   6  -7   87.25    5.03
  -9   6  -7   94.92    5.67
  -9   6  -7   96.30    4.81
  -9  -6  -7   98.79    4.51
  -9   6  -7   91.41    3.01
  -9  -6  -7   94.00    4.77
  -9   6  -7   92.48    4.68
  -9  -6  -7   90.94    3.96
  -9   6  -7   90.38    5.37
  -9  -6  -7  103.39    4.82
  -9   6  -5  327.33    9.47
  -9   6  -5  318.55   10.31
  -9   6  -5  324.15   10.14
  -9  -6  -5  312.10    8.45
  -9  -6  -5  327.17    8.83
  -9  -6  -5  327.97    9.33
  -9  -6  -5  317.36    9.33
  -9   6  -5  351.38    9.58
  -9   6  -5  307.15    9.72
  -9  -6  -5  315.42    8.60
  -9  -6  -3  102.50    4.98
  -9   6  -3  105.97    4.92
  -9   6  -3  114.25    4.73
  -9  -6  -3  114.07    4.80
  -9   6  -3  104.88    4.83
  -9  -6  -3  106.70    3.78
  -9   6  -3  111.67    4.73
  -9  -6  -3  112.62    4.65
  -9   6  -3  108.23    4.98
  -9   6  -1   70.89    3.61
  -9  -6  -1   69.38    3.54
  -9   6  -1   69.01    3.45
  -9   6  -1   61.59    3.55
  -9   6  -1   70.36    2.84
  -9   6  -1   59.62    3.41
  -9  -6  -1   76.52    3.66
  -9   6  -1   69.40    3.57
  -9   6   1   62.81    3.40
  -9   6   1   60.64    3.37
  -9   6   1   59.33    2.70
  -9  -6   1   66.05    3.44
  -9  -6   1   63.52    3.41
  -9   6   3   28.12    2.40
  -9  -6   3   23.78    2.23
  -9  -6   3   29.08    2.50
  -9   6   3   28.13    2.67
  -9  -6   3   28.31    1.83
  -9   6   3   30.98    2.40
  -9  -6   3   25.26    2.25
  -9  -6   5    7.78    1.59
  -9   6   5   10.06    1.73
  -9  -6   5    7.98    1.02
  -9   6   5    8.95    1.87
  -9  -6   5    7.56    1.55
  -9   6   7   29.04    2.91
  -9  -6   7   31.67    1.77
  -9  -6   7   31.32    2.94
  -9   6   7   30.84    1.92
  -9   6   7   23.32    2.53
  -9  -6   7   27.90    2.63
  -9  -6   9   -1.94    2.00
  -9   6   9    0.33    1.46
  -9   6  11   64.98    4.67
  -9  -6  11   52.77    4.78
  -9   6  13   73.46    5.14
  -9  -6  13   70.70    5.87
  -9   6  15   51.31    4.59
  -9  -6  15   58.75    5.71
  -9   6  17   66.39    5.29
  -9  -6  17   65.40    6.35
  -9  -7 -16    0.52    2.26
  -9   7 -16    0.48    2.12
  -9  -7 -16    5.29    2.22
  -9  -7 -14   26.32    3.83
  -9  -7 -14   28.89    3.64
  -9   7 -14   24.80    3.61
  -9   7 -12   61.68    5.59
  -9   7 -12   68.71    5.05
  -9  -7 -12   52.64    4.72
  -9  -7 -12   72.93    5.11
  -9  -7 -10   43.51    3.20
  -9  -7 -10   36.66    3.54
  -9  -7 -10   36.58    3.64
  -9  -7 -10   42.57    3.01
  -9   7 -10   38.32    3.62
  -9  -7  -8   42.68    3.48
  -9   7  -8   39.39    3.36
  -9   7  -8   43.29    3.90
  -9  -7  -8   42.80    3.66
  -9  -7  -8   43.43    2.98
  -9   7  -6  165.09    7.42
  -9   7  -6  177.49    6.98
  -9  -7  -6  175.22    6.05
  -9  -7  -6  175.75    6.13
  -9  -7  -6  173.90    6.91
  -9   7  -6  162.47    7.04
  -9   7  -6  181.34    7.01
  -9  -7  -6  167.33    5.78
  -9   7  -4  126.61    5.42
  -9  -7  -4  126.10    4.16
  -9   7  -4  123.47    5.66
  -9   7  -4  123.40    5.57
  -9   7  -4  128.44    5.64
  -9  -7  -4  133.52    5.55
  -9  -7  -4  131.29    5.66
  -9   7  -4  133.53    5.62
  -9   7  -2   93.04    4.25
  -9   7  -2   85.58    4.41
  -9   7  -2   92.21    4.35
  -9  -7  -2   89.21    2.79
  -9   7  -2   82.14    4.08
  -9   7  -2   84.50    4.30
  -9  -7  -2   86.54    4.37
  -9  -7  -2   89.56    4.39
  -9  -7   0  162.00    6.11
  -9   7   0  169.90    5.19
  -9   7   0  165.59    6.27
  -9   7   0  155.06    5.80
  -9  -7   0  168.97    6.28
  -9   7   0  168.09    6.20
  -9   7   0  165.55    5.01
  -9   7   2  264.97    6.58
  -9  -7   2  259.57    8.29
  -9  -7   2  255.56    8.13
  -9  -7   2  252.56    8.34
  -9   7   2  255.67    8.88
  -9  -7   2  248.48    6.86
  -9   7   2  267.80    7.82
  -9   7   2  268.73    8.33
  -9   7   2  260.76    8.39
  -9  -7   4   57.43    3.64
  -9  -7   4   50.23    2.39
  -9  -7   4   53.66    3.65
  -9   7   4   46.12    2.32
  -9   7   4   45.92    3.38
  -9   7   4   51.34    3.83
  -9   7   6   32.19    2.00
  -9  -7   6   31.10    2.90
  -9  -7   6   31.19    1.76
  -9   7   6   29.11    2.84
  -9   7   8  148.80    4.99
  -9   7   8  150.62    7.07
  -9  -7   8  146.35    6.58
  -9   7  10  108.61    6.13
  -9   7  12   79.90    5.50
  -9  -7  12   67.33    5.85
  -9   7  14   86.35    6.01
  -9  -7  14   90.61    7.04
  -9   7  16   67.62    5.50
  -9  -7  16   65.27    6.32
  -9   8 -15    7.77    2.74
  -9  -8 -15   15.84    3.25
  -9  -8 -15   11.84    2.97
  -9   8 -15   15.37    3.76
  -9   8 -13   83.27    6.46
  -9   8 -13   78.14    5.82
  -9  -8 -13   99.30    6.34
  -9  -8 -13   93.79    6.50
  -9   8 -11   61.00    5.25
  -9   8 -11   65.06    5.00
  -9  -8 -11   66.07    5.03
  -9  -8 -11   59.79    4.99
  -9   8  -9  168.69    7.83
  -9  -8  -9  169.57    6.44
  -9   8  -9  140.09    7.09
  -9  -8  -9  156.48    7.55
  -9  -8  -9  158.23    7.41
  -9   8  -7  145.82    6.84
  -9   8  -7  148.47    6.59
  -9   8  -7  156.28    7.00
  -9  -8  -7  142.38    6.78
  -9  -8  -7  158.40    6.13
  -9  -8  -7  153.51    5.63
  -9  -8  -5  214.27    7.40
  -9   8  -5  212.24    8.09
  -9   8  -5  204.37    7.37
  -9  -8  -5  206.16    8.00
  -9   8  -5  230.20    8.32
  -9   8  -5  210.32    7.71
  -9   8  -3   77.29    4.15
  -9   8  -3   84.06    4.71
  -9   8  -3   79.61    4.04
  -9  -8  -3   87.01    4.75
  -9   8  -3   81.64    4.32
  -9   8  -1    6.07    1.73
  -9   8  -1    6.38    1.47
  -9  -8  -1    7.00    1.70
  -9   8  -1    2.82    0.99
  -9   8  -1    8.03    1.33
  -9  -8   1  119.45    5.61
  -9   8   1  119.41    5.60
  -9   8   1  119.84    4.37
  -9   8   1  126.07    4.90
  -9  -8   3  121.19    4.12
  -9   8   3  127.10    6.28
  -9   8   3  118.46    4.21
  -9   8   3  122.37    5.75
  -9  -8   3  111.62    5.51
  -9  -8   5   43.28    2.11
  -9   8   5   47.32    3.73
  -9   8   5   43.08    3.83
  -9   8   5   39.07    2.33
  -9  -8   5   43.91    3.56
  -9   8   7   81.07    5.28
  -9  -8   7   75.48    4.80
  -9   8   7   79.71    3.51
  -9   8   7   78.46    5.09
  -9   8   9   56.58    4.72
  -9   8   9   49.96    3.01
  -9  -8   9   55.89    4.31
  -9   8  11   15.93    2.92
  -9  -8  11   16.25    3.36
  -9   8  13  123.56    7.36
  -9  -8  13  124.19    8.14
  -9   8  15  119.78    7.40
  -9  -8  15  115.39    8.18
  -9  -9 -14   19.97    3.37
  -9   9 -14   27.22    4.31
  -9   9 -14   20.24    3.38
  -9  -9 -14   18.76    3.57
  -9  -9 -12   12.95    2.85
  -9  -9 -12   10.93    3.06
  -9   9 -12    9.01    2.90
  -9   9 -10   38.89    4.02
  -9  -9 -10   32.33    3.60
  -9   9 -10   32.80    3.75
  -9  -9 -10   36.60    4.01
  -9  -9  -8  176.10    8.21
  -9   9  -8  194.36    8.41
  -9   9  -8  183.06    7.80
  -9  -9  -8  182.85    8.22
  -9   9  -6  382.09   11.30
  -9  -9  -6  396.08   12.63
  -9   9  -6  375.91   12.28
  -9   9  -6  379.54   10.88
  -9   9  -4  451.36   13.45
  -9   9  -4  448.62   11.92
  -9   9  -4  441.72   11.61
  -9   9  -4  447.49   11.99
  -9   9  -4  445.87   12.27
  -9  -9  -4  452.23   13.37
  -9   9  -2  166.59    7.39
  -9  -9  -2  180.40    7.42
  -9   9  -2  163.61    5.73
  -9   9  -2  167.80    6.07
  -9   9  -2  178.43    6.15
  -9  -9   0   62.33    4.27
  -9   9   0   57.23    4.16
  -9   9   0   57.17    3.23
  -9   9   0   59.62    3.32
  -9   9   2   46.26    3.98
  -9  -9   2   40.59    2.43
  -9   9   2   43.15    3.73
  -9  -9   2   40.66    3.49
  -9   9   2   43.18    2.67
  -9   9   4   53.57    4.37
  -9  -9   4   54.95    2.50
  -9   9   4   54.79    4.18
  -9   9   4   54.32    2.93
  -9  -9   4   50.33    4.01
  -9  -9   6   10.73    2.21
  -9   9   6   11.33    2.35
  -9   9   6    6.73    2.05
  -9   9   6    9.08    1.40
  -9   9   8   30.90    3.55
  -9  -9   8   40.31    3.94
  -9   9   8   33.13    3.82
  -9  -9  10   -1.21    1.87
  -9   9  10    0.45    1.79
  -9   9  12   13.08    3.01
  -9  -9  12    7.99    3.40
  -9   9  14  129.37    7.88
  -9  -9  14  106.47    8.12
  -9 -10 -11   46.00    4.65
  -9  10 -11   50.84    4.96
  -9 -10 -11   54.65    5.24
  -9 -10  -9   52.93    4.71
  -9 -10  -9   48.69    4.63
  -9  10  -9   53.04    4.69
  -9  10  -7  204.62    9.07
  -9 -10  -7  201.42    9.07
  -9  10  -5  404.76   13.16
  -9  10  -5  385.36   11.53
  -9 -10  -5  407.34   13.06
  -9  10  -5  382.71   10.89
  -9  10  -3  254.28    9.82
  -9 -10  -3  268.35    9.98
  -9  10  -3  247.03    7.69
  -9  10  -3  265.70    8.56
  -9  10  -1  128.31    5.33
  -9  10  -1  127.64    4.88
  -9  10  -1  134.88    6.79
  -9 -10  -1  114.01    6.21
  -9 -10   1   70.02    4.84
  -9  10   1   69.00    3.70
  -9  10   1   60.57    4.57
  -9 -10   3   37.79    3.76
  -9  10   3   40.05    3.94
  -9  10   3   46.88    2.94
  -9  10   3   38.28    3.87
  -9  10   5    2.09    2.09
  -9  10   5   -1.59    1.99
  -9 -10   5    0.38    1.80
  -9  10   7   21.44    3.32
  -9  10   7   18.59    3.06
  -9 -10   7   21.16    3.10
  -9  10   9   18.15    3.29
  -9 -10   9   13.64    2.85
  -9  10  11    0.51    2.00
  -9 -10  13   25.90    4.46
  -9  10  13   28.49    4.02
  -9 -11 -10  126.00    7.86
  -9  11 -10  124.61    7.76
  -9 -11 -10  138.17    8.01
  -9 -11  -8   94.90    6.46
  -9  11  -8   92.15    6.38
  -9  11  -6   75.35    4.87
  -9 -11  -6   81.37    5.74
  -9  11  -6   72.82    5.46
  -9  11  -4  141.18    6.36
  -9 -11  -4  132.07    7.28
  -9  11  -4  137.29    7.47
  -9  11  -2   59.94    3.91
  -9  11  -2   56.46    4.70
  -9 -11  -2   61.34    4.81
  -9  11   0  102.10    4.90
  -9 -11   0   94.93    6.02
  -9  11   0   87.15    5.87
  -9 -11   2   81.36    5.59
  -9  11   2   84.96    5.82
  -9  11   4   64.92    5.32
  -9  11   4   64.23    5.24
  -9 -11   4   63.41    4.94
  -9  11   6    3.74    2.37
  -9 -11   6    1.28    1.98
  -9  11   6    1.36    2.10
  -9  11   8   31.87    4.12
  -9 -11   8   29.84    4.03
  -9  11   8   35.08    4.20
  -9  11  10   46.03    4.88
  -9 -11  10   35.34    4.39
  -9  12  -7   98.33    5.87
  -9 -12  -7   89.86    6.41
  -9  12  -7   88.86    6.50
  -9 -12  -5   47.94    4.83
  -9  12  -5   53.76    4.24
  -9  12  -5   55.58    5.16
  -9 -12  -3  106.81    6.84
  -9  12  -3  118.74    5.90
  -9  12  -3  112.08    7.05
  -9 -12  -1   77.74    5.73
  -9  12  -1   79.88    5.91
  -9 -12   1   57.24    4.98
  -9  12   1   57.74    5.10
  -9  12   3   14.17    2.91
  -9  12   3   19.12    3.36
  -9 -12   5   22.56    3.62
  -9  12   5   19.54    3.42
  -9  12   5   17.02    3.25
  -9  12   7   16.32    3.31
  -9 -12   7   12.49    3.12
  -9  12   7    9.30    2.85
  -9 -13   0   43.38    4.76
  -9  13   0   40.70    4.80
  -8   0 -20   52.00    5.43
  -8   0 -18  133.88    7.89
  -8   0 -16  292.97   11.35
  -8   0 -14   67.37    4.82
  -8   0 -12  106.69    5.52
  -8   0 -10  495.72   14.97
  -8   0 -10  535.42   13.47
  -8   0 -10  518.55   13.62
  -8   0  -8  607.94   16.00
  -8   0  -8  606.63   13.99
  -8   0  -8  609.34   14.54
  -8   0  -6  830.04   18.89
  -8   0  -6  806.42   16.63
  -8   0  -6  817.69   17.37
  -8   0  -4  155.07    4.82
  -8   0  -4  163.59    5.76
  -8   0  -4  153.89    4.19
  -8   0  -4  155.90    5.80
  -8   0  -2  790.67   14.15
  -8   0  -2  787.74   15.29
  -8   0  -2  786.58   16.73
  -8   0  -2  776.10   16.85
  -8   0  -2  785.10   14.19
  -8   0  -2  780.15   16.90
  -8   0   0  153.01    5.04
  -8   0   0  160.96    5.08
  -8   0   0  155.45    4.42
  -8   0   0  154.05    3.86
  -8   0   0  159.05    3.97
  -8   0   2   47.93    2.55
  -8   0   2   47.57    2.20
  -8   0   2   45.94    1.45
  -8   0   4  987.91   18.71
  -8   0   4 1011.69   20.00
  -8   0   4  994.54   19.98
  -8   0   4  974.66   19.22
  -8   0   6 1408.67   28.05
  -8   0   6 1405.99   26.70
  -8   0   8  269.91    8.53
  -8   0   8  267.23    7.62
  -8   0   8  252.07    6.51
  -8   0  10  314.35    7.82
  -8   0  10  315.74   10.34
  -8   0  10  321.07    9.34
  -8   0  12  405.23    9.74
  -8   0  12  420.40   12.92
  -8   0  12  400.02   11.61
  -8   0  14  856.89   17.97
  -8   0  14  864.53   22.39
  -8   0  16   20.32    1.95
  -8   0  16   20.09    3.33
  -8   0  18   26.96    4.19
  -8   0  20   23.32    4.28
  -8   1 -19   65.99    5.83
  -8  -1 -19   52.96    5.35
  -8   1 -17  242.55   10.47
  -8  -1 -17  247.73   10.67
  -8   1 -15  199.06    8.81
  -8  -1 -15  213.89    9.15
  -8  -1 -13  264.77    9.60
  -8   1 -13  266.79    9.68
  -8  -1 -11  405.57   13.27
  -8   1 -11  433.71   11.60
  -8   1 -11  438.30   12.18
  -8  -1 -11  423.31   12.14
  -8   1  -9  912.76   20.39
  -8   1  -9  934.36   22.38
  -8  -1  -9  883.95   21.69
  -8   1  -9  928.91   19.51
  -8  -1  -9  895.21   20.39
  -8   1  -9  922.03   19.91
  -8  -1  -9  925.55   20.01
  -8   1  -7  463.04   11.42
  -8   1  -7  462.85   10.61
  -8  -1  -7  463.64   12.57
  -8   1  -7  431.18   12.71
  -8  -1  -7  442.44   11.37
  -8  -1  -7  455.91   10.88
  -8   1  -7  445.99   10.78
  -8   1  -5   99.38    3.36
  -8  -1  -5   97.37    3.40
  -8   1  -5   97.39    4.86
  -8  -1  -5   93.11    4.49
  -8  -1  -5  101.31    4.00
  -8   1  -5   96.89    3.81
  -8  -1  -3    3.27    1.21
  -8   1  -3    2.52    1.23
  -8   1  -3    4.97    0.94
  -8   1  -3    4.38    1.43
  -8  -1  -3    3.48    1.27
  -8  -1  -3    1.87    1.05
  -8   1  -3    2.39    1.24
  -8  -1  -3    4.26    0.96
  -8   1  -3    2.94    0.80
  -8  -1  -3    2.99    0.56
  -8   1  -3    1.56    0.51
  -8  -1  -3    3.45    0.71
  -8   1  -3    3.39    0.61
  -8   1  -1  193.72    5.77
  -8  -1  -1  177.34    5.45
  -8  -1  -1  180.43    4.81
  -8   1  -1  179.63    4.22
  -8  -1  -1  173.71    3.67
  -8   1  -1  179.04    3.70
  -8   1  -1  177.67    5.63
  -8  -1  -1  182.27    5.64
  -8  -1  -1  178.92    3.75
  -8  -1  -1  171.65    3.85
  -8   1  -1  175.60    4.79
  -8   1  -1  184.31    5.85
  -8  -1  -1  174.95    5.51
  -8  -1  -1  177.71    3.70
  -8   1  -1  186.68    3.76
  -8  -1   1   21.65    1.41
  -8  -1   1   20.09    1.64
  -8   1   1   18.92    1.69
  -8  -1   1   19.80    0.90
  -8  -1   1   18.59    1.61
  -8   1   1   17.80    1.71
  -8   1   1   20.79    1.43
  -8  -1   1   19.82    1.41
  -8  -1   3  842.43   16.02
  -8  -1   3  859.64   16.64
  -8   1   3  856.09   16.89
  -8   1   3  862.16   17.31
  -8  -1   3  822.75   17.15
  -8   1   3  864.19   17.62
  -8  -1   5  689.72   13.99
  -8   1   5  697.26   13.93
  -8  -1   5  699.28   15.19
  -8   1   5  683.97   15.19
  -8   1   5  660.53   14.05
  -8  -1   5  658.25   13.86
  -8   1   7  665.31   14.00
  -8   1   7  671.10   15.67
  -8   1   7  652.48   14.37
  -8  -1   7  655.35   14.42
  -8  -1   7  654.26   15.56
  -8   1   9  141.41    5.46
  -8  -1   9  142.99    5.53
  -8  -1   9  150.28    6.36
  -8   1   9  150.93    6.35
  -8   1   9  151.50    5.05
  -8  -1  11  395.84    8.98
  -8   1  11  417.31   10.23
  -8   1  11  425.57   11.50
  -8  -1  11  399.23   11.40
  -8   1  11  422.35   12.55
  -8  -1  11  410.37   12.54
  -8   1  13  573.53   13.45
  -8  -1  13  598.60   16.75
  -8  -1  13  565.28   12.05
  -8   1  13  556.97   16.40
  -8   1  15  194.36    9.15
  -8   1  15  203.74    6.83
  -8  -1  15  184.73    9.09
  -8   1  17   22.06    2.47
  -8  -1  17   28.25    4.02
  -8   1  17   26.99    3.89
  -8   1  19   19.32    3.88
  -8  -1  19   12.04    3.53
  -8  -2 -20   19.04    3.83
  -8   2 -20   16.24    3.55
  -8  -2 -18  115.50    7.56
  -8   2 -18  125.33    7.73
  -8   2 -16  209.73    9.48
  -8  -2 -16  201.26    9.33
  -8   2 -14  365.77   12.21
  -8  -2 -14  364.39   12.25
  -8  -2 -12  433.67   12.82
  -8   2 -12  445.36   12.91
  -8  -2 -10  443.61   13.63
  -8   2 -10  473.25   14.68
  -8   2 -10  509.82   12.43
  -8   2 -10  473.14   13.06
  -8  -2 -10  490.28   13.11
  -8  -2 -10  471.07   12.79
  -8   2 -10  459.33   12.60
  -8  -2 -10  493.55   12.48
  -8   2  -8  290.84    8.28
  -8   2  -8  285.74    8.59
  -8   2  -8  271.60    9.75
  -8  -2  -8  271.36    9.22
  -8   2  -8  267.48    7.87
  -8  -2  -8  279.89    8.56
  -8  -2  -8  274.39    8.12
  -8  -2  -8  290.45    8.05
  -8   2  -6  125.98    4.49
  -8  -2  -6  137.59    5.07
  -8   2  -6  121.41    4.74
  -8  -2  -6  126.07    4.36
  -8   2  -6  124.00    5.79
  -8  -2  -6  124.62    5.39
  -8  -2  -6  134.16    3.24
  -8  -2  -6  123.07    4.45
  -8   2  -6  126.93    4.34
  -8  -2  -4    2.35    0.35
  -8   2  -4    2.66    1.15
  -8  -2  -4    1.69    0.84
  -8   2  -4    3.34    0.84
  -8  -2  -4    3.28    1.27
  -8   2  -4    2.68    1.29
  -8   2  -4    1.81    1.32
  -8   2  -4    1.60    0.67
  -8  -2  -4    1.41    0.63
  -8   2  -4    2.99    0.70
  -8   2  -2    1.50    1.10
  -8  -2  -2    0.77    1.11
  -8  -2  -2    2.11    0.53
  -8   2  -2    1.36    0.48
  -8  -2  -2    0.48    0.47
  -8   2  -2    3.17    0.79
  -8  -2  -2    1.62    0.97
  -8   2  -2    0.53    0.99
  -8  -2  -2    0.90    0.74
  -8   2  -2    1.30    0.59
  -8   2  -2    1.60    1.07
  -8  -2  -2    2.26    1.09
  -8   2  -2    2.11    0.56
  -8   2   0   17.18    1.76
  -8   2   0   13.87    1.19
  -8  -2   0   13.39    1.37
  -8   2   0   16.80    1.67
  -8   2   0   15.29    0.71
  -8  -2   0   15.37    1.34
  -8  -2   0   15.60    0.94
  -8   2   0   15.23    1.51
  -8  -2   0   14.47    0.93
  -8   2   0   16.65    0.97
  -8   2   0   14.37    0.93
  -8  -2   2    7.25    0.84
  -8   2   2    7.05    1.29
  -8  -2   2    7.14    1.10
  -8   2   2    6.08    1.06
  -8   2   2    6.78    1.01
  -8  -2   2    6.96    0.82
  -8   2   2    4.88    0.69
  -8   2   4  560.91   13.02
  -8  -2   4  574.28   11.75
  -8   2   4  582.94   12.56
  -8  -2   4  562.80   12.79
  -8  -2   4  548.08   11.84
  -8   2   4  557.79   12.81
  -8   2   6 1068.80   22.94
  -8   2   6 1099.20   21.90
  -8  -2   6 1110.94   21.84
  -8  -2   6 1084.22   22.84
  -8   2   8  906.19   20.58
  -8  -2   8  933.91   20.72
  -8   2   8  905.08   19.03
  -8  -2   8  895.99   19.40
  -8  -2  10  943.20   20.92
  -8   2  10  952.77   20.11
  -8   2  10  984.28   22.36
  -8  -2  10  912.56   22.01
  -8   2  12  710.31   16.11
  -8   2  12  665.84   18.39
  -8  -2  12  702.33   18.59
  -8   2  14  297.31    9.16
  -8   2  14  300.22   11.41
  -8  -2  14  302.35   11.57
  -8   2  16   25.73    2.72
  -8  -2  16   33.54    4.22
  -8   2  16   35.76    4.12
  -8   2  18   11.60    2.19
  -8  -2  18   19.93    3.75
  -8   2  18   16.24    3.55
  -8  -2  20    5.48    3.35
  -8   2  20   11.32    3.51
  -8   3 -19   59.29    5.75
  -8  -3 -19   66.34    6.01
  -8   3 -17  129.36    7.68
  -8  -3 -17  129.29    7.62
  -8   3 -15  191.82    8.75
  -8  -3 -15  201.21    9.02
  -8   3 -13  357.41   11.80
  -8  -3 -13  351.88   11.78
  -8  -3 -11  265.44    9.83
  -8   3 -11  287.19    9.50
  -8  -3 -11  281.81    9.42
  -8   3 -11  274.68    8.79
  -8  -3 -11  263.28    8.83
  -8  -3 -11  276.31    7.53
  -8  -3  -9  221.66    6.11
  -8   3  -9  237.83    7.48
  -8   3  -9  247.81    8.21
  -8  -3  -9  225.97    8.31
  -8   3  -9  222.40    9.11
  -8   3  -9  230.44    7.74
  -8  -3  -9  230.46    7.98
  -8  -3  -9  236.67    7.83
  -8  -3  -9  228.18    7.44
  -8  -3  -7  262.54    6.30
  -8   3  -7  268.57    7.87
  -8   3  -7  277.30    7.66
  -8  -3  -7  266.95    8.23
  -8   3  -7  260.11    8.03
  -8   3  -7  267.09    9.45
  -8  -3  -7  269.53    8.58
  -8  -3  -7  268.93    7.69
  -8  -3  -7  264.71    7.78
  -8   3  -5  125.43    5.62
  -8   3  -5  128.35    3.83
  -8  -3  -5  127.60    4.37
  -8  -3  -5  123.48    4.41
  -8  -3  -5  121.02    4.26
  -8  -3  -5  131.07    3.48
  -8   3  -5  123.78    5.58
  -8   3  -5  127.41    5.36
  -8  -3  -5  121.52    4.84
  -8   3  -5  115.59    4.49
  -8   3  -5  130.23    4.39
  -8  -3  -5  123.72    5.05
  -8   3  -5  131.36    4.52
  -8   3  -5  133.32    4.41
  -8  -3  -3   70.49    3.26
  -8   3  -3   75.14    3.79
  -8  -3  -3   71.08    3.31
  -8   3  -3   73.93    2.86
  -8  -3  -3   65.48    3.29
  -8   3  -3   72.63    3.84
  -8   3  -3   70.18    2.63
  -8  -3  -3   69.04    2.79
  -8  -3  -3   66.57    3.29
  -8   3  -3   70.52    3.71
  -8  -3  -1    2.30    0.90
  -8   3  -1    1.41    0.63
  -8   3  -1    2.83    1.11
  -8   3  -1    0.96    0.94
  -8  -3  -1    0.37    0.52
  -8   3  -1    1.18    1.04
  -8  -3  -1    0.97    0.78
  -8   3  -1    1.20    0.62
  -8   3   1   70.35    3.00
  -8   3   1   73.19    3.37
  -8  -3   1   70.12    2.62
  -8  -3   1   70.56    2.74
  -8   3   1   73.51    3.35
  -8   3   1   67.57    2.62
  -8  -3   1   71.91    2.78
  -8   3   1   70.48    2.85
  -8  -3   3  386.74    8.88
  -8   3   3  391.47    9.71
  -8  -3   3  388.26    9.04
  -8   3   3  397.27    9.79
  -8  -3   3  390.20    8.65
  -8  -3   5  688.41   14.91
  -8  -3   5  685.37   14.53
  -8  -3   5  710.12   14.01
  -8   3   5  681.03   15.96
  -8  -3   5  693.68   15.83
  -8   3   5  693.85   15.43
  -8  -3   7  860.23   19.58
  -8   3   7  856.98   19.58
  -8  -3   7  846.93   18.43
  -8   3   7  866.38   18.57
  -8  -3   9  895.30   21.21
  -8   3   9  904.14   21.15
  -8  -3   9  910.91   20.09
  -8   3   9  898.67   19.71
  -8  -3  11  546.30   15.59
  -8   3  11  546.60   15.51
  -8  -3  11  551.81   14.50
  -8   3  11  552.72   13.86
  -8   3  13  278.87   10.73
  -8  -3  13  296.16   11.17
  -8   3  13  292.19    9.29
  -8   3  15  148.14    7.99
  -8  -3  15  143.92    8.11
  -8   3  15  157.05    6.68
  -8   3  17   68.55    5.96
  -8   3  17   71.08    4.65
  -8  -3  17   79.00    6.43
  -8   3  19   40.30    3.73
  -8  -3  19   33.97    4.82
  -8   3  19   40.15    4.90
  -8   4 -18   48.99    5.00
  -8  -4 -18   53.97    5.28
  -8  -4 -16  118.62    7.20
  -8   4 -16  114.29    7.02
  -8  -4 -14  165.69    6.20
  -8  -4 -14  169.82    8.07
  -8   4 -14  165.41    7.98
  -8  -4 -12  244.33    9.34
  -8  -4 -12  242.71    9.21
  -8  -4 -12  246.09    7.45
  -8   4 -12  259.93    9.43
  -8   4 -10  318.32    9.45
  -8   4 -10  286.81    9.89
  -8   4 -10  309.55    9.59
  -8  -4 -10  302.96    9.81
  -8  -4 -10  312.60   10.13
  -8  -4 -10  304.80    8.08
  -8   4 -10  290.11    9.73
  -8  -4 -10  314.92    9.54
  -8  -4  -8  314.11    7.71
  -8  -4  -8  309.26    9.28
  -8  -4  -8  311.18    8.92
  -8   4  -8  310.83    7.18
  -8  -4  -8  291.80    9.43
  -8   4  -8  288.19    9.07
  -8   4  -8  304.01    8.98
  -8   4  -8  301.97    8.89
  -8   4  -8  314.53   10.88
  -8  -4  -8  308.49    9.44
  -8   4  -6  442.85   12.69
  -8  -4  -6  439.01    9.69
  -8   4  -6  442.31   12.55
  -8  -4  -6  427.82   10.77
  -8  -4  -6  410.00   10.72
  -8  -4  -6  420.22   10.90
  -8   4  -6  445.19   12.09
  -8  -4  -6  457.29   11.68
  -8   4  -6  445.52   10.92
  -8  -4  -6  436.01   11.34
  -8   4  -6  450.69   10.89
  -8   4  -6  447.89    9.36
  -8  -4  -4   96.70    3.79
  -8   4  -4  101.63    3.89
  -8  -4  -4   92.09    3.73
  -8  -4  -4   93.86    4.08
  -8   4  -4  104.24    3.92
  -8  -4  -4   98.63    4.14
  -8   4  -4   87.65    4.53
  -8  -4  -4   98.92    4.36
  -8   4  -4   89.60    3.07
  -8   4  -4  103.58    4.84
  -8  -4  -4   97.01    3.97
  -8   4  -4   91.22    4.47
  -8  -4  -2   14.98    1.68
  -8  -4  -2   17.43    1.52
  -8   4  -2   14.55    1.37
  -8  -4  -2   15.82    1.45
  -8   4  -2   16.79    1.85
  -8   4  -2   19.96    1.97
  -8  -4  -2   14.63    1.39
  -8   4  -2   17.89    1.52
  -8   4  -2   18.12    1.92
  -8   4  -2   12.35    1.18
  -8  -4   0  623.38   13.25
  -8  -4   0  629.18   13.21
  -8   4   0  636.72   14.24
  -8  -4   0  631.58   12.92
  -8   4   0  647.57   14.23
  -8   4   0  640.39   13.68
  -8   4   0  628.95   13.36
  -8   4   0  646.21   13.36
  -8   4   2  544.31   11.96
  -8  -4   2  566.73   12.01
  -8  -4   2  553.22   12.23
  -8   4   2  538.01   10.21
  -8   4   2  548.25   12.64
  -8   4   2  574.77   13.03
  -8  -4   2  563.34   11.57
  -8  -4   2  540.72   11.85
  -8   4   4  516.18   10.02
  -8  -4   4  513.10   11.77
  -8   4   4  526.46   11.96
  -8  -4   4  530.61   12.18
  -8  -4   4  528.23   10.96
  -8   4   4  528.14   12.76
  -8   4   4  539.94   12.41
  -8  -4   6  182.28    6.11
  -8   4   6  208.06    6.89
  -8  -4   6  191.97    5.13
  -8  -4   6  186.79    6.38
  -8   4   6  206.62    7.29
  -8   4   8  302.66    9.08
  -8   4   8  277.89    9.58
  -8  -4   8  296.90    8.98
  -8  -4   8  289.41    9.70
  -8   4  10  299.47    9.49
  -8   4  10  332.55   10.87
  -8  -4  10  306.34    9.81
  -8  -4  10  299.49   10.55
  -8   4  12   72.29    4.43
  -8   4  12   71.20    5.11
  -8  -4  12   73.66    5.30
  -8   4  14  196.41    7.91
  -8   4  14  198.41    9.18
  -8  -4  14  189.20    9.21
  -8   4  16  205.09    8.35
  -8   4  16  187.35    9.53
  -8  -4  16  199.71    9.98
  -8   4  18  152.95    7.37
  -8   4  18  146.48    8.81
  -8  -4  18  129.13    8.53
  -8   5 -17   33.04    4.19
  -8   5 -17   39.13    4.30
  -8  -5 -17   42.26    4.71
  -8  -5 -15  103.20    6.58
  -8   5 -15  103.99    6.42
  -8   5 -15  104.07    6.61
  -8  -5 -13  234.11    9.62
  -8  -5 -13  240.98    7.66
  -8   5 -13  229.56    9.15
  -8   5 -13  226.38    9.35
  -8   5 -11  139.77    6.69
  -8   5 -11  135.26    6.46
  -8  -5 -11  151.37    6.59
  -8   5 -11  152.66    4.26
  -8  -5 -11  139.93    6.54
  -8  -5 -11  144.89    6.84
  -8  -5 -11  140.49    5.34
  -8  -5  -9  227.85    6.84
  -8  -5  -9  223.39    8.04
  -8   5  -9  241.62    8.27
  -8   5  -9  228.02    8.30
  -8  -5  -9  249.04    8.18
  -8   5  -9  234.06    5.69
  -8  -5  -9  247.09    8.51
  -8  -5  -9  221.18    7.83
  -8   5  -9  251.10    8.11
  -8  -5  -7  113.80    4.25
  -8   5  -7  107.87    5.78
  -8  -5  -7  113.54    4.93
  -8  -5  -7  117.39    4.99
  -8  -5  -7  111.71    5.09
  -8   5  -7  128.33    5.81
  -8  -5  -7  118.30    5.44
  -8   5  -7  126.09    5.28
  -8   5  -7  132.95    6.42
  -8   5  -7  113.57    4.93
  -8  -5  -7  117.34    5.07
  -8   5  -5  253.26    8.11
  -8  -5  -5  245.51    7.99
  -8   5  -5  239.08    7.35
  -8   5  -5  248.76    8.42
  -8   5  -5  254.05    8.61
  -8  -5  -5  237.85    6.57
  -8  -5  -5  235.21    7.16
  -8   5  -5  233.51    7.22
  -8  -5  -5  239.27    7.33
  -8  -5  -5  239.39    7.27
  -8   5  -3  192.62    6.45
  -8  -5  -3  174.72    5.31
  -8   5  -3  180.58    5.88
  -8   5  -3  174.99    6.39
  -8  -5  -3  186.38    5.87
  -8   5  -3  186.39    6.49
  -8   5  -3  182.33    5.96
  -8  -5  -3  180.91    5.88
  -8  -5  -3  184.63    6.43
  -8  -5  -1    3.96    1.18
  -8   5  -1    3.67    0.97
  -8  -5  -1    3.25    1.03
  -8   5  -1    4.08    1.21
  -8   5  -1    2.93    1.03
  -8  -5  -1    3.44    0.80
  -8   5  -1    4.39    1.17
  -8   5  -1    3.46    1.08
  -8  -5  -1    5.47    1.13
  -8   5   1  135.70    4.82
  -8   5   1  142.27    3.75
  -8  -5   1  142.18    4.90
  -8   5   1  140.36    4.32
  -8   5   1  144.35    5.43
  -8   5   1  139.96    4.88
  -8  -5   1  138.38    4.83
  -8   5   1  137.80    5.03
  -8  -5   3   88.14    3.96
  -8  -5   3   87.51    3.78
  -8   5   3   88.29    3.87
  -8  -5   3   85.63    3.09
  -8   5   3   86.65    2.64
  -8   5   3   82.99    4.20
  -8   5   3   84.83    3.79
  -8   5   5   30.43    2.59
  -8  -5   5   21.16    2.02
  -8  -5   5   26.92    1.58
  -8   5   5   24.21    2.21
  -8  -5   5   26.15    2.37
  -8   5   7  428.62   11.90
  -8  -5   7  430.98   11.69
  -8  -5   7  439.22   11.48
  -8  -5   9  598.71   16.42
  -8   5   9  580.43   15.31
  -8  -5   9  614.24   15.38
  -8  -5  11  292.90   10.96
  -8   5  11  287.27    9.77
  -8   5  11  271.49   10.52
  -8  -5  13  145.39    7.98
  -8   5  13  124.28    6.43
  -8   5  13  133.77    7.37
  -8  -5  15  112.55    7.44
  -8   5  15  113.94    6.29
  -8   5  15  129.10    7.57
  -8  -5  17   91.70    7.22
  -8   5  17   89.39    5.78
  -8   5  17   86.78    6.73
  -8  -5  19    4.42    2.97
  -8   5  19    3.54    2.73
  -8   5  19    3.26    2.40
  -8  -6 -18   20.62    3.96
  -8   6 -18   20.03    3.71
  -8   6 -18   19.93    3.79
  -8  -6 -18   24.76    3.83
  -8   6 -16   47.59    4.74
  -8   6 -16   50.21    5.00
  -8  -6 -16   47.25    4.67
  -8  -6 -16   58.67    5.37
  -8   6 -14  272.24   10.61
  -8   6 -14  271.30   10.97
  -8  -6 -14  257.57   10.52
  -8  -6 -14  272.42   10.95
  -8  -6 -12  357.42   11.08
  -8  -6 -12  349.51   11.81
  -8  -6 -12  345.08   12.12
  -8   6 -12  380.07   12.53
  -8   6 -12  359.90   11.93
  -8  -6 -12  361.66   10.21
  -8  -6 -10  128.83    5.65
  -8  -6 -10  137.87    6.62
  -8  -6 -10  122.39    6.07
  -8  -6 -10  133.09    5.25
  -8   6 -10  127.45    6.26
  -8   6  -8   61.04    4.28
  -8   6  -8   70.51    4.22
  -8   6  -8   61.51    4.78
  -8  -6  -8   63.48    4.00
  -8  -6  -8   61.45    3.59
  -8  -6  -8   67.49    4.25
  -8  -6  -8   60.63    3.32
  -8   6  -8   68.78    4.74
  -8   6  -6   20.82    2.79
  -8   6  -6   16.71    2.06
  -8  -6  -6   13.97    1.79
  -8  -6  -6   20.01    1.90
  -8   6  -6   20.69    2.69
  -8   6  -6   18.98    2.40
  -8   6  -6   19.56    2.21
  -8  -6  -6   18.82    2.18
  -8  -6  -6   18.70    2.12
  -8  -6  -4   50.59    2.61
  -8   6  -4   49.16    3.24
  -8   6  -4   57.87    3.39
  -8  -6  -4   46.84    2.60
  -8   6  -4   49.97    3.38
  -8  -6  -4   50.71    3.18
  -8   6  -4   50.37    3.26
  -8  -6  -4   48.00    3.04
  -8  -6  -4   48.69    3.44
  -8   6  -4   46.97    3.47
  -8   6  -2    3.35    1.19
  -8  -6  -2    1.74    0.69
  -8   6  -2    2.78    1.18
  -8   6  -2    2.01    1.08
  -8  -6  -2    1.71    1.05
  -8   6  -2    2.29    1.08
  -8  -6  -2    4.15    1.56
  -8   6  -2    2.52    1.03
  -8  -6  -2    1.60    0.96
  -8  -6   0   28.65    2.25
  -8   6   0   25.30    2.19
  -8   6   0   26.66    1.88
  -8  -6   0   27.26    1.29
  -8   6   0   25.18    2.08
  -8   6   0   26.02    1.68
  -8   6   0   23.18    2.11
  -8  -6   0   19.63    1.96
  -8  -6   2   59.00    2.61
  -8   6   2   59.48    3.65
  -8   6   2   57.77    3.09
  -8   6   2   61.64    3.39
  -8  -6   2   62.09    3.39
  -8   6   2   66.69    3.53
  -8  -6   2   50.15    3.13
  -8  -6   2   58.19    3.43
  -8   6   4   13.46    1.98
  -8  -6   4   17.45    1.29
  -8  -6   4   18.71    1.99
  -8   6   4   17.95    1.99
  -8  -6   4   17.19    2.01
  -8   6   6   82.96    3.21
  -8   6   6   83.34    4.65
  -8  -6   6   84.67    2.89
  -8  -6   6   77.91    4.22
  -8  -6   6   82.45    4.42
  -8   6   6   86.33    4.45
  -8   6   8  591.92   13.08
  -8   6   8  580.93   15.59
  -8  -6   8  596.60   15.11
  -8  -6  10  396.71   13.24
  -8   6  10  389.01   12.19
  -8  -6  12   80.74    5.88
  -8   6  12   78.55    5.20
  -8  -6  14    4.12    2.46
  -8   6  14    7.78    2.17
  -8  -6  16   63.65    6.08
  -8   6  16   59.96    4.95
  -8  -6  18   25.13    4.34
  -8   6  18   27.24    3.61
  -8  -7 -17   21.39    3.65
  -8  -7 -17   26.85    3.98
  -8   7 -17   21.44    3.82
  -8  -7 -15   82.60    6.00
  -8  -7 -15   69.77    5.85
  -8   7 -15   76.68    5.92
  -8  -7 -13  172.69    8.23
  -8  -7 -13  169.66    8.53
  -8   7 -13  168.36    8.17
  -8  -7 -11  151.95    7.52
  -8  -7 -11  165.24    6.35
  -8  -7 -11  148.31    7.29
  -8   7 -11  139.79    7.07
  -8   7  -9   11.77    2.09
  -8  -7  -9   12.89    1.82
  -8  -7  -9   11.27    2.04
  -8  -7  -9   14.97    2.42
  -8  -7  -9   11.99    1.86
  -8   7  -9    9.21    2.36
  -8   7  -7   52.33    3.79
  -8   7  -7   55.41    4.05
  -8  -7  -7   53.31    3.34
  -8   7  -7   60.84    4.02
  -8  -7  -7   53.20    3.77
  -8   7  -5   62.74    3.90
  -8  -7  -5   64.68    3.10
  -8   7  -5   71.96    4.16
  -8  -7  -5   65.49    3.62
  -8   7  -5   69.45    4.35
  -8   7  -5   66.62    3.89
  -8  -7  -5   66.76    3.07
  -8  -7  -5   65.57    3.91
  -8  -7  -5   61.96    3.95
  -8   7  -5   66.61    3.98
  -8  -7  -3   40.07    2.94
  -8   7  -3   41.22    2.89
  -8  -7  -3   37.69    1.82
  -8   7  -3   35.18    2.86
  -8  -7  -3   39.52    3.06
  -8  -7  -3   36.05    1.73
  -8   7  -3   32.45    2.59
  -8   7  -3   35.08    2.79
  -8   7  -3   42.87    3.11
  -8   7  -1    1.03    0.79
  -8  -7  -1    1.10    1.13
  -8   7  -1   -0.94    1.09
  -8   7  -1    0.45    1.10
  -8  -7  -1    0.69    1.08
  -8   7  -1    0.18    1.00
  -8   7  -1    0.88    0.88
  -8   7  -1   -0.31    0.92
  -8  -7   1   25.06    2.41
  -8   7   1   23.90    1.74
  -8  -7   1   31.68    2.64
  -8   7   1   22.95    1.51
  -8   7   1   24.93    2.05
  -8   7   1   29.43    2.73
  -8   7   1   23.56    2.37
  -8   7   1   25.76    2.40
  -8  -7   3   37.38    2.95
  -8  -7   3   36.13    2.85
  -8  -7   3   41.60    3.17
  -8   7   3   30.99    2.76
  -8   7   3   35.85    2.08
  -8  -7   3   38.83    2.05
  -8   7   3   33.57    2.43
  -8   7   3   30.27    2.84
  -8  -7   5  233.96    7.94
  -8  -7   5  222.13    5.56
  -8  -7   5  232.93    8.16
  -8   7   5  226.36    8.36
  -8   7   5  213.45    6.07
  -8   7   5  230.05    8.07
  -8   7   7  158.72    6.85
  -8   7   7  164.36    7.17
  -8   7   7  161.77    5.27
  -8  -7   7  162.29    6.78
  -8   7   9  483.13   14.45
  -8   7   9  495.09   11.96
  -8  -7   9  488.86   14.03
  -8   7  11  146.16    7.23
  -8  -7  11  130.79    7.63
  -8   7  13   21.93    3.30
  -8  -7  13   27.44    4.07
  -8   7  15   20.37    3.31
  -8  -7  15   20.59    4.01
  -8   7  17   72.63    5.72
  -8  -7  17   60.25    6.39
  -8  -8 -16   11.17    3.06
  -8  -8 -16   16.85    3.59
  -8   8 -16   10.75    2.86
  -8  -8 -14   54.30    5.23
  -8   8 -14   46.13    4.63
  -8  -8 -14   54.32    4.97
  -8   8 -12   56.10    4.68
  -8  -8 -12   50.64    4.77
  -8   8 -12   51.75    4.94
  -8  -8 -12   65.80    5.15
  -8   8 -10   38.09    3.80
  -8  -8 -10   39.77    3.80
  -8   8 -10   34.23    3.82
  -8  -8 -10   27.37    3.46
  -8  -8  -8   70.97    4.91
  -8   8  -8   76.29    5.00
  -8   8  -8   77.39    4.90
  -8  -8  -8   71.88    4.22
  -8   8  -8   71.16    4.48
  -8  -8  -8   71.99    4.77
  -8   8  -6   86.91    4.96
  -8  -8  -6   78.08    4.32
  -8   8  -6   81.73    4.98
  -8   8  -6   72.87    4.42
  -8  -8  -6   74.32    4.69
  -8  -8  -6   79.80    3.39
  -8   8  -6   85.44    4.51
  -8   8  -4   84.18    4.57
  -8   8  -4   79.46    4.17
  -8  -8  -4   83.70    2.60
  -8   8  -4   89.01    4.24
  -8  -8  -4   90.44    5.00
  -8   8  -4   87.38    4.90
  -8  -8  -2    0.27    1.15
  -8   8  -2    1.29    1.05
  -8   8  -2    3.78    1.20
  -8   8  -2    1.12    1.21
  -8   8  -2    0.18    0.98
  -8   8  -2    2.25    1.08
  -8   8   0   34.23    2.32
  -8  -8   0   26.12    2.63
  -8   8   0   30.76    1.85
  -8   8   0   31.46    2.32
  -8   8   0   27.53    2.72
  -8   8   2  129.92    4.83
  -8  -8   2  130.67    5.89
  -8   8   2  131.93    4.66
  -8   8   2  138.18    6.31
  -8   8   2  125.80    5.86
  -8   8   4  139.88    6.65
  -8  -8   4  151.58    6.46
  -8   8   4  148.10    4.99
  -8  -8   4  146.02    4.26
  -8   8   4  147.27    6.58
  -8   8   6   96.66    5.57
  -8   8   6   82.50    5.05
  -8   8   6   94.76    3.92
  -8  -8   6   91.37    5.19
  -8   8   8  108.53    6.09
  -8  -8   8  126.33    6.34
  -8   8   8  119.94    4.77
  -8   8   8  112.54    6.39
  -8  -8  10   89.48    5.60
  -8   8  10   78.50    4.10
  -8   8  10   81.31    5.58
  -8  -8  12   92.26    6.85
  -8   8  12   90.58    6.16
  -8  -8  14   66.51    6.37
  -8   8  14   57.59    5.08
  -8  -8  16   74.84    6.92
  -8   8  16   82.70    6.31
  -8   9 -13   44.81    4.58
  -8  -9 -13   38.06    4.24
  -8   9 -13   38.23    4.48
  -8   9 -11   51.96    4.73
  -8  -9 -11   54.56    4.94
  -8   9 -11   47.78    4.46
  -8  -9 -11   48.97    4.73
  -8   9  -9   97.19    6.08
  -8   9  -9  105.54    5.88
  -8  -9  -9  102.98    6.38
  -8  -9  -9  105.20    6.23
  -8   9  -7   57.73    4.45
  -8   9  -7   52.07    3.84
  -8   9  -7   64.14    3.97
  -8  -9  -7   53.40    4.40
  -8   9  -5   10.74    2.27
  -8   9  -5   10.55    2.18
  -8   9  -5    8.64    1.74
  -8  -9  -5   11.61    2.38
  -8   9  -5    8.58    1.73
  -8   9  -3    4.70    1.22
  -8   9  -3    5.71    1.50
  -8   9  -3    5.15    1.34
  -8   9  -3    3.91    1.40
  -8  -9  -3    6.43    1.77
  -8   9  -3    2.30    1.50
  -8   9  -1   46.81    3.07
  -8   9  -1   50.51    2.58
  -8   9  -1   55.92    4.08
  -8  -9  -1   45.25    3.76
  -8   9  -1   52.09    2.95
  -8   9   1   68.92    3.28
  -8  -9   1   57.72    4.12
  -8   9   1   64.16    4.43
  -8   9   1   59.11    3.33
  -8   9   1   65.97    4.47
  -8  -9   3   84.73    5.03
  -8   9   3   82.36    5.28
  -8  -9   3   92.27    3.33
  -8   9   3   82.33    5.06
  -8   9   3   88.59    4.03
  -8  -9   5   31.18    3.31
  -8   9   5   34.46    3.45
  -8   9   5   41.15    2.69
  -8   9   5   33.51    3.54
  -8   9   7   12.82    2.56
  -8   9   7   14.16    1.86
  -8  -9   7   12.27    2.31
  -8   9   7    8.76    2.23
  -8   9   9   24.12    3.46
  -8   9   9   28.23    2.51
  -8  -9   9   24.58    3.33
  -8   9  11   35.07    4.08
  -8  -9  13  102.56    7.71
  -8   9  13   97.94    6.76
  -8  -9  15   45.82    5.74
  -8   9  15   49.53    5.15
  -8 -10 -12    8.72    2.64
  -8  10 -12   15.71    3.08
  -8 -10 -12   18.44    3.47
  -8 -10 -10   21.17    3.42
  -8  10 -10   25.53    3.67
  -8 -10 -10   23.07    3.59
  -8 -10  -8   27.88    3.48
  -8  10  -8   32.77    3.76
  -8 -10  -6    5.21    2.10
  -8  10  -6    8.81    2.31
  -8 -10  -4   -0.37    1.39
  -8  10  -4    2.74    1.43
  -8  10  -4    2.66    1.76
  -8 -10  -2    1.79    1.66
  -8  10  -2    2.21    1.27
  -8  10  -2    1.84    1.76
  -8 -10   0   34.73    3.53
  -8  10   0   41.37    3.07
  -8  10   0   40.46    3.80
  -8  10   2    2.96    1.62
  -8 -10   2    6.43    2.08
  -8 -10   2    3.84    0.99
  -8  10   2    3.62    1.39
  -8  10   2    2.93    1.72
  -8  10   4   17.32    2.83
  -8  10   4   20.17    2.86
  -8 -10   4   15.46    2.65
  -8  10   4   22.02    2.16
  -8  10   6   76.79    5.43
  -8  10   6   73.93    3.94
  -8 -10   6   81.47    5.37
  -8  10   6   71.88    5.51
  -8 -10   8   83.66    5.79
  -8  10   8   70.38    5.42
  -8  10   8   78.46    5.79
  -8  10  10   52.35    5.05
  -8 -10  10   50.54    4.71
  -8  10  12   86.75    6.62
  -8 -11 -11   11.64    3.14
  -8  11 -11    9.71    2.95
  -8 -11 -11   10.55    3.11
  -8 -11  -9    2.89    2.34
  -8  11  -9    2.89    2.15
  -8 -11  -9    7.88    3.02
  -8 -11  -7    5.87    2.16
  -8  11  -7   11.65    2.41
  -8  11  -7   10.02    2.51
  -8  11  -5   10.49    2.31
  -8  11  -5    6.94    2.39
  -8 -11  -3    1.22    1.82
  -8  11  -3    2.88    1.66
  -8  11  -3    0.84    1.61
  -8 -11  -1    7.60    2.31
  -8  11  -1   12.73    2.13
  -8  11  -1    9.05    2.53
  -8  11   1   11.96    2.61
  -8 -11   1    7.59    2.46
  -8  11   1   14.38    2.10
  -8  11   3   11.56    2.54
  -8  11   3   12.34    2.54
  -8 -11   3   10.13    2.59
  -8  11   3   12.91    1.90
  -8  11   5   73.51    5.63
  -8  11   5   61.55    5.14
  -8 -11   5   72.63    5.46
  -8 -11   7   10.17    2.77
  -8  11   7   12.18    2.93
  -8  11   7    6.64    2.52
  -8  11   9    4.97    2.49
  -8 -11   9    8.88    2.70
  -8 -11  11    1.98    2.17
  -8  11  11    1.08    2.26
  -8 -12  -8   18.45    3.55
  -8  12  -8   24.61    3.31
  -8  12  -8   24.40    3.92
  -8 -12  -6    6.15    2.34
  -8  12  -6    9.74    2.54
  -8  12  -6    8.77    2.75
  -8 -12  -4    5.02    2.15
  -8  12  -4    0.66    1.77
  -8  12  -4    2.35    2.14
  -8 -12  -2    9.85    2.55
  -8  12  -2    9.14    2.16
  -8  12  -2    7.36    2.41
  -8  12   0    1.83    1.76
  -8  12   0    1.13    1.48
  -8 -12   0    1.77    1.83
  -8  12   2    9.31    2.74
  -8 -12   2    8.00    2.48
  -8  12   4   45.81    4.65
  -8  12   4   38.22    4.26
  -8 -12   4   39.97    4.42
  -8  12   6    3.94    2.67
  -8 -12   6    9.45    2.69
  -8  12   6    2.00    2.51
  -8  12   8    0.52    2.11
  -8  12   8    5.78    2.78
  -8 -12   8    6.92    2.78
  -8 -13  -3    4.94    2.82
  -8  13  -3    1.02    2.05
  -8 -13  -1    8.30    2.88
  -8  13  -1    5.54    2.49
  -8 -13   1   -0.97    2.04
  -8  13   1   -0.51    2.09
  -8 -13   3    7.87    2.77
  -8  13   3    5.74    2.80
  -8  13   3    4.26    2.44
  -7   0 -19   -0.53    2.30
  -7   0 -17    0.46    1.90
  -7   0 -15    1.97    1.69
  -7   0 -13   -0.99    1.33
  -7   0 -11    0.28    1.26
  -7   0 -11    1.88    2.01
  -7   0 -11    1.08    1.43
  -7   0  -9    0.93    1.18
  -7   0  -9   -0.32    1.60
  -7   0  -9    0.42    1.12
  -7   0  -7    0.75    1.01
  -7   0  -7    0.80    1.61
  -7   0  -7    1.27    0.94
  -7   0  -5    0.57    0.81
  -7   0  -5   -0.64    1.06
  -7   0  -3    2.06    1.08
  -7   0  -3    2.40    1.21
  -7   0  -3    0.61    0.63
  -7   0  -3    0.89    0.58
  -7   0  -3   -0.16    0.99
  -7   0  -1    1.60    0.91
  -7   0  -1    1.07    0.51
  -7   0  -1    1.36    0.92
  -7   0   1    1.19    0.74
  -7   0   1    0.08    0.65
  -7   0   3   -0.19    0.46
  -7   0   3   -0.25    0.75
  -7   0   3    0.10    0.59
  -7   0   5    0.49    0.97
  -7   0   5    0.66    0.78
  -7   0   7    1.06    1.11
  -7   0   7    0.46    0.90
  -7   0   9    0.26    1.13
  -7   0   9   -0.20    1.00
  -7   0   9   -0.35    0.67
  -7   0  11   -0.32    1.31
  -7   0  11   -0.74    1.20
  -7   0  11    0.41    0.73
  -7   0  13    0.62    0.87
  -7   0  13   -0.38    1.77
  -7   0  15    0.35    0.95
  -7   0  15   -1.30    2.08
  -7   0  17   -0.50    1.90
  -7   0  19    4.44    2.74
  -7   1 -20    2.79    2.49
  -7  -1 -20    3.36    2.59
  -7  -1 -18    1.49    2.17
  -7   1 -18    0.49    2.33
  -7  -1 -16    1.72    1.84
  -7   1 -16    3.43    1.95
  -7   1 -14   28.75    3.33
  -7  -1 -14   27.73    3.37
  -7   1 -12    4.83    1.80
  -7  -1 -12    6.39    1.77
  -7   1 -12    7.41    1.84
  -7   1 -10    2.34    1.30
  -7  -1 -10    5.11    1.41
  -7   1 -10    7.40    1.59
  -7   1 -10    4.61    1.49
  -7  -1 -10    3.44    1.40
  -7   1 -10    1.44    2.03
  -7  -1 -10    3.99    1.90
  -7  -1  -8  120.61    5.14
  -7  -1  -8  125.74    5.83
  -7   1  -8  131.63    6.17
  -7   1  -8  127.75    5.23
  -7  -1  -8  124.26    4.90
  -7   1  -8  133.23    5.06
  -7   1  -8  130.67    4.74
  -7  -1  -6  172.62    5.70
  -7   1  -6  164.41    6.54
  -7  -1  -6  174.52    6.37
  -7  -1  -6  172.01    5.27
  -7   1  -6  177.41    5.16
  -7   1  -6  163.92    5.18
  -7   1  -6  177.25    5.69
  -7   1  -4   78.75    3.12
  -7  -1  -4   77.86    2.80
  -7   1  -4   81.70    2.78
  -7   1  -4   84.37    4.10
  -7  -1  -4   79.31    3.78
  -7  -1  -4   81.95    3.29
  -7   1  -2  315.89    8.36
  -7  -1  -2  312.60    6.36
  -7  -1  -2  311.61    8.14
  -7  -1  -2  315.63    6.44
  -7  -1  -2  327.93    7.38
  -7   1  -2  319.54    6.89
  -7   1  -2  309.94    6.36
  -7  -1  -2  312.96    7.96
  -7   1  -2  311.02    8.24
  -7   1  -2  329.34    8.38
  -7   1  -2  306.94    6.34
  -7   1  -2  315.63    6.41
  -7  -1   0    3.32    0.84
  -7   1   0    5.70    1.14
  -7  -1   0    6.27    0.81
  -7   1   0    5.94    0.49
  -7  -1   0    5.46    0.46
  -7  -1   0    5.07    0.43
  -7  -1   0    4.89    0.69
  -7   1   0    6.31    1.07
  -7   1   0    5.44    0.43
  -7  -1   0    4.81    0.42
  -7   1   0    5.17    0.42
  -7   1   2  191.69    5.10
  -7   1   2  201.06    5.75
  -7  -1   2  208.91    4.57
  -7   1   4    9.78    1.40
  -7  -1   4   10.33    1.43
  -7   1   4    7.51    1.20
  -7  -1   4    8.60    0.97
  -7  -1   4    9.78    1.09
  -7  -1   6   20.15    1.72
  -7   1   6   17.09    1.57
  -7  -1   6   17.39    1.91
  -7   1   6   20.64    2.02
  -7   1   6   21.31    1.62
  -7   1   8   53.36    3.03
  -7  -1   8   48.75    2.94
  -7   1   8   52.11    3.46
  -7  -1   8   50.00    3.36
  -7   1   8   51.15    2.60
  -7  -1  10    2.51    1.27
  -7   1  10    0.45    1.20
  -7  -1  10   -0.59    1.48
  -7   1  10    0.29    1.26
  -7   1  10    0.79    0.83
  -7  -1  12   12.90    2.25
  -7   1  12   13.77    1.71
  -7  -1  12   14.21    1.31
  -7   1  12    9.94    2.01
  -7   1  12   10.44    2.19
  -7  -1  12   11.61    2.29
  -7  -1  14   34.87    2.09
  -7   1  14   29.87    2.54
  -7   1  14   40.60    3.97
  -7  -1  14   32.84    3.81
  -7   1  16   33.99    2.76
  -7   1  16   41.93    4.41
  -7  -1  16   35.29    4.19
  -7   1  18    7.55    1.77
  -7   1  18    9.98    2.96
  -7  -1  18   10.61    3.03
  -7   1  20   18.59    3.65
  -7  -1  20   20.00    3.96
  -7  -2 -19    6.93    3.00
  -7   2 -19    0.53    2.29
  -7  -2 -17   15.95    3.23
  -7   2 -17    7.94    2.64
  -7   2 -15   84.47    5.64
  -7  -2 -15   81.51    5.59
  -7   2 -13   30.85    3.23
  -7  -2 -13   28.42    3.22
  -7  -2 -11   23.07    2.48
  -7   2 -11   22.79    2.49
  -7  -2 -11   26.14    3.19
  -7  -2 -11   19.70    2.47
  -7   2 -11   24.85    2.71
  -7   2 -11   24.16    2.80
  -7   2  -9   33.54    2.72
  -7   2  -9   25.35    2.52
  -7   2  -9   33.20    2.51
  -7  -2  -9   31.68    2.51
  -7  -2  -9   28.65    2.67
  -7  -2  -9   33.99    2.76
  -7  -2  -9   29.95    1.94
  -7  -2  -9   35.14    3.24
  -7   2  -9   28.25    3.24
  -7   2  -7  142.89    5.11
  -7   2  -7  141.74    5.37
  -7   2  -7  153.35    5.09
  -7  -2  -7  150.20    5.06
  -7  -2  -7  143.44    5.44
  -7  -2  -7  144.35    5.12
  -7  -2  -7  140.33    3.96
  -7  -2  -7  131.28    5.69
  -7   2  -7  134.21    6.17
  -7   2  -5   44.96    2.39
  -7  -2  -5   45.25    2.62
  -7   2  -5   44.93    2.57
  -7   2  -5   39.15    3.04
  -7  -2  -5   41.19    2.82
  -7  -2  -5   40.95    2.27
  -7  -2  -5   42.58    1.55
  -7   2  -5   42.52    2.21
  -7  -2  -5   37.12    2.14
  -7  -2  -3  262.71    6.10
  -7  -2  -3  271.72    7.18
  -7   2  -3  261.67    7.49
  -7  -2  -3  263.06    6.89
  -7   2  -3  253.93    6.42
  -7   2  -3  269.94    7.71
  -7  -2  -3  263.56    7.32
  -7  -2  -3  259.00    5.18
  -7   2  -3  262.28    7.67
  -7   2  -3  241.53    5.99
  -7  -2  -1   27.80    1.75
  -7   2  -1   28.59    1.29
  -7   2  -1   26.31    2.05
  -7   2  -1   30.51    1.40
  -7  -2  -1   30.78    1.38
  -7   2  -1   32.22    2.15
  -7  -2  -1   29.14    1.98
  -7   2  -1   29.54    1.36
  -7  -2  -1   28.42    1.35
  -7   2  -1   31.44    2.11
  -7  -2  -1   26.55    1.78
  -7   2   1   73.33    3.16
  -7  -2   1   73.12    2.85
  -7  -2   1   71.98    2.31
  -7  -2   1   76.83    2.47
  -7   2   1   83.16    3.06
  -7   2   1   70.67    2.70
  -7   2   1   78.08    3.27
  -7   2   1   77.81    2.40
  -7  -2   1   78.18    2.37
  -7   2   3   77.29    3.25
  -7   2   3   74.31    3.28
  -7  -2   3   72.34    2.71
  -7   2   3   70.30    3.04
  -7  -2   3   77.60    3.28
  -7   2   5   85.75    3.91
  -7   2   5   88.74    3.56
  -7  -2   5   87.90    3.46
  -7  -2   5   77.45    2.86
  -7  -2   5   78.43    3.73
  -7  -2   7   69.21    3.39
  -7   2   7   60.97    3.07
  -7  -2   7   59.98    3.60
  -7   2   7   65.11    3.77
  -7   2   9   24.17    2.08
  -7  -2   9   21.27    2.23
  -7   2   9   16.00    2.17
  -7  -2   9   20.90    2.42
  -7   2  11    4.01    1.27
  -7  -2  11    3.38    1.53
  -7   2  11    4.26    1.57
  -7  -2  11    5.00    1.94
  -7   2  13   17.62    2.87
  -7  -2  13   20.72    3.01
  -7   2  13   25.38    2.44
  -7   2  15   11.01    2.61
  -7  -2  15   19.84    3.25
  -7   2  15   18.86    2.37
  -7  -2  17    2.56    2.24
  -7   2  17   -0.50    2.05
  -7   2  17    0.54    1.41
  -7   2  19   50.49    5.38
  -7  -2  19   47.87    5.39
  -7   2  19   41.91    3.56
  -7  -3 -20    4.01    2.87
  -7   3 -20    3.44    2.61
  -7  -3 -18    2.57    2.45
  -7   3 -18    3.57    2.19
  -7   3 -16   91.37    6.25
  -7  -3 -16  103.01    6.56
  -7   3 -14   35.54    3.70
  -7  -3 -14   44.61    4.10
  -7  -3 -12    8.10    2.40
  -7   3 -12    8.05    1.98
  -7  -3 -12    4.66    1.48
  -7  -3 -12    5.80    1.98
  -7  -3 -10   79.47    4.51
  -7   3 -10   83.41    4.67
  -7  -3 -10   76.88    4.69
  -7   3 -10   67.22    5.08
  -7   3 -10   79.78    4.17
  -7   3 -10   76.30    4.37
  -7  -3 -10   69.36    4.13
  -7  -3 -10   72.35    4.30
  -7  -3 -10   72.83    3.36
  -7  -3  -8    3.46    0.88
  -7  -3  -8    3.92    1.30
  -7   3  -8    3.50    1.35
  -7   3  -8    3.87    1.20
  -7  -3  -8    3.25    1.42
  -7   3  -8    4.27    2.05
  -7  -3  -8    3.62    1.23
  -7  -3  -8    3.72    1.29
  -7   3  -8    3.60    1.25
  -7  -3  -6    4.29    1.20
  -7   3  -6    2.76    0.90
  -7   3  -6    4.85    1.07
  -7   3  -6    4.92    1.14
  -7  -3  -6    2.17    0.95
  -7  -3  -6    5.51    1.13
  -7  -3  -6    3.82    0.80
  -7  -3  -6    3.07    1.31
  -7   3  -6    2.71    1.51
  -7  -3  -4  175.09    5.17
  -7  -3  -4  187.86    5.28
  -7  -3  -4  180.22    5.79
  -7   3  -4  174.17    5.16
  -7  -3  -4  182.47    5.88
  -7   3  -4  175.53    6.34
  -7  -3  -4  178.63    4.48
  -7   3  -4  180.60    6.45
  -7   3  -4  183.00    6.20
  -7   3  -4  181.00    5.23
  -7  -3  -2   15.50    1.54
  -7  -3  -2   18.95    1.66
  -7   3  -2   20.14    1.90
  -7  -3  -2   23.67    1.70
  -7   3  -2   19.58    1.89
  -7   3  -2   16.78    1.31
  -7   3  -2   15.68    1.81
  -7  -3  -2   16.55    1.30
  -7   3   0    8.65    0.99
  -7  -3   0    8.12    0.97
  -7  -3   0    9.49    1.21
  -7   3   0    8.67    1.17
  -7   3   0   10.39    1.33
  -7  -3   0    9.73    1.08
  -7   3   0    7.51    1.29
  -7   3   2    1.27    0.85
  -7  -3   2    0.77    0.68
  -7  -3   2    0.69    0.60
  -7   3   2    1.93    0.30
  -7   3   2    2.20    0.92
  -7   3   4  606.45   13.36
  -7   3   4  609.01   13.82
  -7   3   4  576.91   12.66
  -7  -3   4  573.70   12.54
  -7  -3   4  612.31   12.96
  -7   3   4  602.62   13.25
  -7   3   6  586.67   14.12
  -7   3   6  587.71   13.35
  -7  -3   6  586.27   14.09
  -7  -3   6  568.40   11.77
  -7  -3   6  574.80   13.24
  -7  -3   8  130.80    5.86
  -7  -3   8  136.05    5.44
  -7   3   8  135.86    5.24
  -7   3   8  137.44    5.93
  -7  -3  10    4.82    1.63
  -7  -3  10    7.37    1.87
  -7   3  10    6.29    1.81
  -7   3  10    3.98    1.31
  -7  -3  12   48.34    4.14
  -7   3  12   51.03    3.43
  -7   3  12   48.73    4.02
  -7  -3  14   -0.44    1.91
  -7   3  14    0.42    1.58
  -7   3  14    0.54    1.30
  -7  -3  16   13.38    2.92
  -7   3  16   13.35    2.93
  -7   3  16    7.73    2.02
  -7   3  18    3.73    2.38
  -7  -3  18    1.67    2.39
  -7   3  18    3.50    1.86
  -7  -3  20    0.61    2.68
  -7   3  20    1.17    2.61
  -7   3  20    0.33    1.71
  -7  -4 -19    0.56    2.30
  -7   4 -19    0.56    2.24
  -7  -4 -17   29.25    3.99
  -7   4 -17   41.92    4.58
  -7  -4 -15   84.44    5.88
  -7   4 -15   78.72    5.72
  -7  -4 -13   22.04    2.97
  -7  -4 -13   22.26    2.37
  -7   4 -13   25.87    3.13
  -7  -4 -11   29.51    3.18
  -7   4 -11   30.99    3.07
  -7  -4 -11   30.03    3.10
  -7  -4 -11   31.48    2.42
  -7   4  -9    2.40    1.31
  -7   4  -9    1.57    1.39
  -7   4  -9    0.23    1.19
  -7   4  -9    4.46    2.04
  -7  -4  -9    4.61    1.55
  -7  -4  -9    1.05    1.13
  -7  -4  -9    2.32    1.27
  -7  -4  -9    1.70    0.96
  -7  -4  -9    0.69    1.06
  -7  -4  -7    8.96    1.52
  -7  -4  -7    9.57    1.74
  -7   4  -7    8.15    1.46
  -7   4  -7    9.58    1.52
  -7   4  -7   11.07    1.56
  -7   4  -7   11.19    2.25
  -7  -4  -7    7.84    1.65
  -7  -4  -7   10.76    1.71
  -7  -4  -7    8.91    1.20
  -7  -4  -7    9.58    1.50
  -7  -4  -5   37.10    2.40
  -7  -4  -5   33.52    2.34
  -7   4  -5   36.18    2.98
  -7  -4  -5   38.19    2.05
  -7  -4  -5   37.23    2.71
  -7   4  -5   44.75    2.60
  -7   4  -5   37.59    2.46
  -7  -4  -5   31.96    2.42
  -7   4  -5   42.39    3.00
  -7   4  -5   38.36    3.14
  -7  -4  -3  312.90    8.33
  -7   4  -3  287.59    7.52
  -7   4  -3  301.11    7.62
  -7  -4  -3  293.36    7.53
  -7  -4  -3  294.97    7.77
  -7  -4  -3  288.24    7.52
  -7   4  -3  290.69    8.42
  -7   4  -3  294.82    8.52
  -7   4  -3  289.14    8.22
  -7  -4  -3  287.83    7.35
  -7  -4  -1  150.20    5.05
  -7  -4  -1  155.20    4.62
  -7   4  -1  141.81    4.55
  -7  -4  -1  155.06    4.64
  -7   4  -1  137.76    4.77
  -7   4  -1  140.77    4.93
  -7  -4  -1  136.03    4.01
  -7   4  -1  133.83    4.89
  -7   4  -1  136.40    4.46
  -7  -4   1   14.50    1.37
  -7   4   1   16.40    0.96
  -7  -4   1   14.88    1.39
  -7   4   1   16.22    1.32
  -7  -4   1   17.01    1.23
  -7   4   1   16.89    1.62
  -7   4   1   14.57    1.39
  -7   4   1   17.12    1.48
  -7   4   1   15.57    1.70
  -7   4   3  286.05    7.96
  -7   4   3  279.69    7.34
  -7  -4   3  279.92    7.57
  -7   4   3  277.41    5.88
  -7  -4   3  271.74    7.25
  -7   4   3  280.21    7.53
  -7  -4   5  190.15    5.96
  -7   4   5  188.38    6.01
  -7   4   5  194.65    4.82
  -7  -4   5  188.36    6.19
  -7   4   5  196.43    6.47
  -7  -4   7  434.85   11.45
  -7   4   7  439.94   11.49
  -7   4   7  451.16   12.28
  -7  -4   9   15.47    2.42
  -7   4   9   12.70    2.09
  -7   4   9    9.17    1.64
  -7  -4   9    9.50    1.83
  -7   4  11    7.15    1.95
  -7  -4  11    5.52    2.05
  -7   4  11   10.98    1.89
  -7  -4  13    8.53    2.38
  -7   4  13    6.95    2.17
  -7   4  13    9.74    1.97
  -7  -4  15    1.46    1.86
  -7   4  15    1.85    2.17
  -7   4  15    2.26    1.82
  -7  -4  17    3.26    2.29
  -7   4  17    6.70    2.84
  -7   4  17   11.82    2.50
  -7  -4  19   37.22    5.03
  -7   4  19   47.02    5.18
  -7   4  19   52.96    4.58
  -7   5 -18    8.93    2.80
  -7   5 -18    9.21    2.98
  -7  -5 -18    5.43    2.80
  -7   5 -16   30.39    3.82
  -7   5 -16   29.34    4.04
  -7  -5 -16   28.32    3.81
  -7  -5 -14   39.54    4.02
  -7  -5 -14   43.22    3.27
  -7   5 -14   36.66    3.70
  -7   5 -14   43.36    4.23
  -7  -5 -12    0.43    1.23
  -7   5 -12    3.27    1.62
  -7   5 -12    2.68    1.79
  -7  -5 -12   -0.61    1.84
  -7  -5 -12    1.79    1.82
  -7  -5 -10   14.41    2.27
  -7  -5 -10    9.79    1.89
  -7  -5 -10   15.97    1.82
  -7   5 -10   14.27    2.12
  -7   5 -10   11.23    1.99
  -7  -5 -10    9.00    1.85
  -7  -5  -8   17.52    2.24
  -7  -5  -8   18.31    2.19
  -7   5  -8   14.50    1.89
  -7  -5  -8   15.43    2.11
  -7   5  -8   14.79    2.65
  -7  -5  -8    9.56    1.82
  -7  -5  -8   16.05    1.72
  -7  -5  -8   17.21    2.14
  -7   5  -8   17.47    2.11
  -7   5  -8   13.45    2.04
  -7   5  -6    2.67    1.59
  -7  -5  -6    2.85    1.02
  -7   5  -6    2.14    1.43
  -7  -5  -6    3.73    1.20
  -7   5  -6    5.41    1.35
  -7   5  -6    3.36    1.17
  -7  -5  -6    3.27    1.39
  -7   5  -6    3.80    1.65
  -7  -5  -6    0.70    1.01
  -7  -5  -6    4.57    1.31
  -7   5  -4  231.62    7.02
  -7  -5  -4  221.54    6.93
  -7  -5  -4  231.87    6.99
  -7   5  -4  244.20    7.68
  -7   5  -4  243.38    7.87
  -7  -5  -4  229.60    7.44
  -7   5  -4  235.44    7.10
  -7   5  -4  236.85    7.42
  -7  -5  -4  243.70    6.56
  -7   5  -2  432.47   10.50
  -7  -5  -2  433.10   10.48
  -7   5  -2  425.01   10.63
  -7   5  -2  419.45   10.64
  -7  -5  -2  441.16   11.09
  -7  -5  -2  423.96    9.18
  -7   5  -2  429.69   10.57
  -7   5  -2  432.31   10.47
  -7  -5  -2  438.94   10.43
  -7   5   0  364.65    9.30
  -7  -5   0  385.02    9.38
  -7  -5   0  378.29    9.35
  -7   5   0  380.52    9.39
  -7  -5   0  371.58    7.76
  -7   5   0  376.49    9.30
  -7   5   0  367.46    8.76
  -7   5   0  379.11    9.27
  -7  -5   2  274.50    7.44
  -7  -5   2  264.77    7.64
  -7   5   2  264.06    7.45
  -7  -5   2  261.96    7.38
  -7   5   2  274.29    7.29
  -7   5   2  259.75    7.41
  -7   5   2  271.47    7.98
  -7   5   4  117.97    4.71
  -7  -5   4  118.55    4.62
  -7  -5   4  122.20    4.94
  -7   5   4  114.21    4.98
  -7   5   6   77.01    3.95
  -7  -5   6   74.59    3.88
  -7  -5   6   78.88    4.11
  -7   5   6   78.02    4.20
  -7  -5   8    6.85    1.79
  -7  -5   8    8.17    1.60
  -7   5   8    6.55    1.63
  -7   5   8    6.60    1.13
  -7   5  10   49.06    3.59
  -7   5  10   49.31    4.09
  -7  -5  10   53.76    4.36
  -7   5  12   50.46    3.91
  -7   5  12   48.58    4.35
  -7  -5  12   53.03    4.69
  -7   5  14   54.74    4.30
  -7   5  14   53.73    4.77
  -7  -5  14   54.56    4.95
  -7  -5  16    1.08    2.73
  -7   5  16   -0.50    2.07
  -7   5  16    5.24    2.08
  -7  -5  18   20.20    4.07
  -7   5  18   19.34    3.67
  -7   5  18   29.49    3.58
  -7  -6 -17   31.31    4.33
  -7  -6 -17   30.55    4.14
  -7   6 -17   38.11    4.62
  -7   6 -17   30.87    3.99
  -7  -6 -15    9.84    2.91
  -7   6 -15   10.85    2.67
  -7   6 -15   16.63    2.94
  -7  -6 -15   14.91    2.90
  -7  -6 -13   60.20    4.70
  -7  -6 -13   59.67    3.85
  -7   6 -13   53.69    4.53
  -7   6 -13   56.91    4.67
  -7  -6 -13   55.59    4.87
  -7  -6 -13   60.72    4.29
  -7   6 -11   10.91    2.26
  -7   6 -11    4.06    1.78
  -7  -6 -11   11.04    1.92
  -7  -6 -11   11.13    2.35
  -7  -6 -11   11.30    2.13
  -7  -6 -11   11.11    2.13
  -7  -6  -9   14.89    2.14
  -7   6  -9   14.20    2.15
  -7   6  -9   11.14    0.78
  -7  -6  -9    9.45    1.74
  -7  -6  -9   10.63    1.77
  -7  -6  -9    8.04    2.03
  -7  -6  -7   13.38    1.72
  -7   6  -7    9.33    1.91
  -7  -6  -7   11.34    1.59
  -7   6  -7   11.11    1.88
  -7   6  -7   15.91    2.68
  -7  -6  -7   15.25    2.02
  -7   6  -7   10.82    1.85
  -7  -6  -7   13.59    1.95
  -7   6  -7   10.32    2.17
  -7  -6  -7   12.62    2.03
  -7   6  -5   27.40    2.62
  -7   6  -5   31.11    2.65
  -7   6  -5   33.06    2.86
  -7  -6  -5   35.26    2.47
  -7   6  -5   38.01    3.20
  -7  -6  -5   33.07    2.65
  -7   6  -5   34.38    2.68
  -7  -6  -5   35.70    2.97
  -7  -6  -5   35.17    2.73
  -7   6  -3   93.66    4.08
  -7  -6  -3   84.34    3.01
  -7   6  -3   89.70    4.24
  -7  -6  -3   96.22    4.26
  -7   6  -3   86.25    4.15
  -7   6  -3   85.10    4.12
  -7  -6  -3   83.33    4.31
  -7   6  -3   85.46    4.05
  -7  -6  -1  348.94    9.47
  -7   6  -1  358.81    9.62
  -7   6  -1  341.01    8.78
  -7   6  -1  368.55    9.13
  -7   6  -1  349.70    8.48
  -7   6  -1  354.04    9.09
  -7  -6  -1  356.66    7.11
  -7  -6  -1  348.42    9.52
  -7   6  -1  367.71    9.62
  -7  -6   1  240.84    7.22
  -7   6   1  209.50    5.83
  -7  -6   1  236.64    7.21
  -7   6   1  233.56    5.68
  -7   6   1  233.13    7.17
  -7   6   1  234.38    7.54
  -7   6   1  237.41    6.66
  -7   6   1  235.06    7.24
  -7  -6   3  560.61   13.32
  -7  -6   3  550.20   13.62
  -7  -6   3  552.78   13.37
  -7   6   3  562.76   13.57
  -7  -6   3  556.22   11.46
  -7   6   3  525.11   13.75
  -7   6   3  581.43   12.68
  -7  -6   5  107.96    4.84
  -7   6   5   99.05    4.75
  -7  -6   5  104.81    4.92
  -7   6   5  105.47    3.66
  -7   6   5   99.74    4.98
  -7  -6   7   58.15    3.75
  -7   6   7   58.17    3.84
  -7  -6   7   62.77    4.00
  -7   6   7   61.97    4.02
  -7   6   7   64.72    3.01
  -7   6   9   63.55    4.27
  -7   6   9   62.64    3.34
  -7  -6   9   62.54    4.15
  -7   6  11   30.50    3.26
  -7  -6  11   20.81    3.29
  -7   6  13    9.97    2.29
  -7  -6  13    5.73    2.47
  -7   6  15   -0.40    1.94
  -7  -6  15   -1.60    2.75
  -7   6  17    2.56    2.17
  -7  -6  17    0.59    2.69
  -7  -7 -16   66.82    5.61
  -7   7 -16   76.28    5.99
  -7  -7 -16   73.05    6.15
  -7  -7 -14   71.10    5.43
  -7   7 -14   71.19    5.56
  -7  -7 -14   69.97    5.65
  -7  -7 -12   80.99    5.51
  -7   7 -12   92.09    5.74
  -7  -7 -12   85.66    5.82
  -7  -7 -10   23.44    2.30
  -7  -7 -10   22.91    2.96
  -7   7 -10   23.31    2.96
  -7  -7 -10   27.11    3.05
  -7  -7 -10   26.26    2.58
  -7   7  -8   38.07    3.44
  -7   7  -8   40.92    3.66
  -7  -7  -8   48.17    3.25
  -7  -7  -8   42.10    3.48
  -7  -7  -8   41.40    2.72
  -7   7  -8   42.81    3.49
  -7  -7  -8   41.09    3.60
  -7   7  -6   62.44    4.38
  -7  -7  -6   58.99    3.53
  -7   7  -6   65.38    4.10
  -7  -7  -6   56.71    3.88
  -7   7  -6   60.35    3.73
  -7   7  -6   64.76    3.99
  -7   7  -4   49.97    3.52
  -7   7  -4   54.10    3.30
  -7  -7  -4   43.74    3.31
  -7   7  -4   49.92    3.40
  -7   7  -4   49.95    3.07
  -7  -7  -4   54.78    2.32
  -7  -7  -4   52.22    3.44
  -7   7  -4   49.75    3.45
  -7   7  -2   -0.24    1.15
  -7  -7  -2    2.23    1.23
  -7   7  -2    1.14    1.19
  -7  -7  -2    2.84    1.25
  -7   7  -2    0.70    0.89
  -7  -7  -2    1.02    0.36
  -7   7  -2    1.33    0.89
  -7   7  -2    1.44    1.06
  -7  -7   0  140.60    5.60
  -7   7   0  130.54    4.53
  -7  -7   0  134.43    5.43
  -7   7   0  134.10    4.14
  -7   7   0  124.57    5.47
  -7   7   0  126.23    4.58
  -7   7   0  130.01    5.47
  -7   7   0  131.85    5.41
  -7  -7   2  205.66    7.11
  -7   7   2  207.14    7.46
  -7   7   2  190.70    6.98
  -7   7   2  207.74    6.05
  -7  -7   2  188.65    6.78
  -7  -7   2  199.13    7.21
  -7   7   2  197.72    5.77
  -7   7   2  193.86    6.92
  -7  -7   4  343.40   10.09
  -7  -7   4  337.20    7.51
  -7   7   4  334.62   10.40
  -7   7   4  322.26   10.00
  -7   7   4  339.17    8.39
  -7  -7   4  343.76   10.30
  -7   7   6  260.15    9.07
  -7   7   6  250.51    6.97
  -7  -7   6  240.31    8.47
  -7   7   6  252.03    8.74
  -7   7   8  276.92    9.82
  -7   7   8  286.90    8.06
  -7   7   8  278.52    9.78
  -7  -7   8  270.21    9.49
  -7   7  10  190.34    8.15
  -7   7  10  176.77    6.46
  -7   7  12    4.71    2.00
  -7  -7  12    6.78    2.79
  -7   7  14   11.85    2.52
  -7  -7  14    4.29    2.65
  -7   7  16   19.94    3.30
  -7  -7  16   25.99    4.38
  -7   8 -15   17.21    3.32
  -7  -8 -15   22.95    3.89
  -7  -8 -15   20.97    3.34
  -7  -8 -13   47.52    4.58
  -7  -8 -13   54.15    5.04
  -7   8 -13   49.92    4.66
  -7  -8 -11   40.87    4.20
  -7   8 -11   46.31    4.25
  -7   8 -11   49.64    4.52
  -7  -8 -11   42.90    4.05
  -7  -8  -9    2.15    1.69
  -7   8  -9    0.73    1.53
  -7  -8  -9    1.51    1.83
  -7   8  -9    0.30    1.76
  -7   8  -9    0.34    1.75
  -7  -8  -7  169.87    6.75
  -7  -8  -7  174.96    7.53
  -7   8  -7  165.41    7.62
  -7   8  -7  177.37    7.54
  -7   8  -7  178.73    6.84
  -7   8  -7  183.26    7.20
  -7   8  -5   24.27    2.42
  -7   8  -5   28.40    3.01
  -7  -8  -5   28.41    2.95
  -7   8  -5   27.17    2.84
  -7  -8  -5   24.07    2.58
  -7  -8  -5   26.33    1.67
  -7   8  -5   28.94    2.53
  -7   8  -3    8.39    1.47
  -7   8  -3    8.35    1.89
  -7   8  -3    7.75    1.38
  -7  -8  -3    9.93    1.81
  -7   8  -3    9.34    1.61
  -7   8  -1  124.49    4.50
  -7   8  -1  120.35    4.22
  -7   8  -1  125.36    5.72
  -7   8  -1  121.20    4.79
  -7  -8  -1  108.41    5.36
  -7   8   1  320.17   10.17
  -7   8   1  332.08    8.69
  -7  -8   1  322.34   10.00
  -7   8   1  340.82   10.29
  -7   8   1  311.23    8.17
  -7   8   3  364.18   11.34
  -7   8   3  370.44    9.38
  -7  -8   3  377.06   11.12
  -7   8   3  364.80   11.16
  -7  -8   3  365.58    8.30
  -7   8   5  155.55    5.33
  -7  -8   5  139.18    6.40
  -7   8   5  151.29    6.75
  -7   8   5  150.45    6.90
  -7   8   7  279.53   10.04
  -7   8   7  274.18    7.98
  -7  -8   7  264.32    9.63
  -7   8   7  281.03   10.12
  -7   8   9   70.39    3.83
  -7  -8   9   64.17    4.72
  -7   8   9   72.49    5.07
  -7   8  11   76.40    5.47
  -7   8  11   70.59    4.12
  -7   8  13    0.45    1.96
  -7  -8  13    2.73    2.73
  -7  -8  15   26.23    4.36
  -7   8  15   20.09    3.43
  -7  -9 -14    1.98    1.95
  -7  -9 -14    4.22    2.52
  -7   9 -14    4.82    2.87
  -7   9 -14    4.50    2.19
  -7  -9 -12   55.15    4.86
  -7   9 -12   44.90    4.61
  -7  -9 -12   47.46    4.84
  -7   9 -12   46.27    4.60
  -7   9 -10   43.77    3.98
  -7  -9 -10   52.54    4.71
  -7  -9 -10   46.28    4.32
  -7   9 -10   47.78    4.41
  -7   9  -8    1.74    1.78
  -7  -9  -8    1.14    1.54
  -7   9  -8    2.33    1.60
  -7   9  -8    0.77    1.59
  -7   9  -6   28.93    2.73
  -7   9  -6   33.68    3.39
  -7   9  -6   37.04    2.84
  -7   9  -6   29.34    3.28
  -7   9  -4   45.31    3.84
  -7   9  -4   43.65    2.85
  -7   9  -4   42.20    3.22
  -7   9  -4   46.45    2.88
  -7   9  -4   44.15    3.33
  -7  -9  -4   50.68    4.03
  -7  -9  -2  132.60    6.36
  -7   9  -2  138.30    6.53
  -7   9  -2  129.04    4.75
  -7   9  -2  125.62    5.36
  -7   9  -2  129.35    4.63
  -7   9   0  538.52   11.99
  -7   9   0  535.26   10.60
  -7   9   0  539.16   14.58
  -7   9   0  529.93   14.80
  -7  -9   0  523.93   14.71
  -7   9   0  553.93   13.27
  -7   9   2  464.46   13.64
  -7   9   2  480.87   11.84
  -7   9   2  472.22   13.70
  -7  -9   2  462.83   13.54
  -7   9   4  147.32    7.04
  -7  -9   4  145.82    4.06
  -7   9   4  150.08    7.03
  -7   9   4  158.61    5.69
  -7  -9   4  149.94    6.90
  -7   9   6   34.16    3.49
  -7   9   6   31.65    3.37
  -7   9   6   35.23    2.67
  -7  -9   6   33.75    3.39
  -7  -9   8   66.56    4.87
  -7   9   8   65.51    3.76
  -7   9   8   59.78    4.83
  -7   9   8   71.06    5.16
  -7   9  10  105.34    5.11
  -7  -9  10  114.35    6.62
  -7   9  10   99.83    6.57
  -7   9  12   42.36    4.54
  -7  -9  14    6.08    3.38
  -7   9  14   11.56    3.12
  -7  10 -13   21.53    3.57
  -7 -10 -13   22.76    3.68
  -7 -10 -13   19.32    3.59
  -7  10 -11   47.52    4.73
  -7 -10 -11   44.54    4.67
  -7 -10 -11   37.96    4.62
  -7  10  -9    5.75    2.12
  -7 -10  -9    5.68    2.19
  -7 -10  -9    5.45    2.31
  -7 -10  -7    9.11    2.28
  -7  10  -7   11.99    2.57
  -7 -10  -5   68.20    4.99
  -7  10  -5   63.29    4.31
  -7  10  -5   66.14    4.98
  -7  10  -3   84.34    5.39
  -7 -10  -3   76.64    5.11
  -7  10  -3   75.50    4.41
  -7  10  -1  266.92    8.68
  -7  10  -1  284.64   10.31
  -7 -10  -1  266.29    9.98
  -7  10   1  367.22   12.07
  -7 -10   1  328.79   11.45
  -7  10   1  350.45   10.09
  -7  10   1  356.41   11.60
  -7  10   3  239.83    9.47
  -7  10   3  231.24    9.49
  -7  10   3  245.85    7.90
  -7 -10   3  242.45    9.50
  -7  10   5   93.31    5.93
  -7  10   5   89.56    5.77
  -7  10   5   86.57    4.41
  -7 -10   5   81.57    5.49
  -7  10   7   50.97    4.61
  -7  10   7   38.18    4.18
  -7  10   7   46.81    3.28
  -7 -10   7   53.49    4.52
  -7  10   9  105.83    6.67
  -7  10   9  107.24    5.23
  -7 -10   9   99.47    6.46
  -7  10   9   91.73    6.28
  -7 -10  11   53.63    4.95
  -7  10  11   70.01    5.71
  -7  10  13   13.12    3.29
  -7 -11 -10    3.07    2.57
  -7 -11 -10    2.97    2.25
  -7  11 -10    5.98    2.46
  -7 -11  -8    9.46    2.51
  -7  11  -8   11.75    2.86
  -7  11  -6   37.93    3.61
  -7 -11  -6   45.05    4.44
  -7  11  -6   31.61    3.88
  -7  11  -4   46.15    4.36
  -7  11  -4   41.60    3.65
  -7 -11  -4   39.90    4.05
  -7  11  -2   54.24    3.95
  -7  11  -2   64.67    4.99
  -7 -11  -2   60.27    4.84
  -7  11   0   75.09    4.45
  -7  11   0   71.29    5.29
  -7 -11   0   87.80    5.80
  -7 -11   2  198.94    8.80
  -7  11   2  192.41    8.58
  -7  11   2  177.91    7.01
  -7  11   2  195.90    8.85
  -7  11   4  251.35   10.14
  -7  11   4  234.10    8.01
  -7  11   4  216.84    9.78
  -7 -11   4  220.63    9.62
  -7  11   6  230.17   10.06
  -7  11   6  211.50    7.69
  -7  11   6  205.47    9.59
  -7 -11   6  200.04    9.27
  -7 -11   8  160.28    8.32
  -7  11   8  141.83    8.19
  -7  11   8  144.67    8.28
  -7 -11  10   50.79    5.06
  -7  11  10   49.42    5.28
  -7  12  -7   10.99    2.86
  -7 -12  -7   21.03    3.42
  -7  12  -7   18.71    3.15
  -7  12  -5   19.70    3.29
  -7  12  -5   18.54    2.91
  -7 -12  -5   21.95    3.40
  -7  12  -3   54.20    4.21
  -7  12  -3   64.21    5.31
  -7 -12  -3   55.79    4.98
  -7  12  -1   43.40    3.64
  -7  12  -1   39.56    4.45
  -7 -12  -1   38.41    4.31
  -7  12   1   85.54    4.94
  -7  12   1   84.56    6.09
  -7 -12   1   85.14    6.01
  -7 -12   3  115.94    7.11
  -7  12   3  116.45    6.93
  -7  12   3  131.41    6.04
  -7  12   3  127.37    7.59
  -7 -12   5  205.48    9.79
  -7  12   5  217.51   10.24
  -7  12   5  220.71    9.99
  -7 -12   7  185.63    9.53
  -7  12   7  203.91   10.07
  -7  12   7  197.77    9.78
  -7  12   9   93.50    6.94
  -7 -12   9   79.91    6.32
  -7  12   9   81.73    6.55
  -7 -13  -4   27.10    3.85
  -7  13  -4   14.82    2.89
  -7  13  -4   26.81    3.93
  -7  13  -2  147.87    7.14
  -7 -13  -2  143.90    8.29
  -7  13  -2  141.43    8.35
  -7 -13   0  191.78    9.54
  -7  13   0  185.30    9.54
  -7 -13   2   99.17    6.83
  -7  13   2   96.78    6.92
  -7 -13   4   94.39    6.77
  -7  13   4   98.57    6.75
  -7  13   4   90.34    6.82
  -6   0 -20   42.67    5.20
  -6   0 -18    1.49    2.21
  -6   0 -16   50.57    4.65
  -6   0 -14   26.48    3.22
  -6   0 -12   10.50    2.12
  -6   0 -10  173.93    6.57
  -6   0 -10  175.10    6.67
  -6   0 -10  171.41    7.59
  -6   0  -8 1052.64   21.38
  -6   0  -8 1012.13   21.60
  -6   0  -8 1013.28   23.08
  -6   0  -6  421.92    9.93
  -6   0  -6  441.10   10.46
  -6   0  -6  433.22   11.48
  -6   0  -4 2054.06   37.77
  -6   0  -4 2087.23   39.68
  -6   0  -2 9714.72  167.32
  -6   0  -2 9498.97  165.93
  -6   0  -2 9679.32  165.14
  -6   0  -2 9999.00  167.19
  -6   0   0 8842.20  153.32
  -6   0   0 8985.52  153.24
  -6   0   0 9176.98  154.67
  -6   0   0 9053.32  154.60
  -6   0   2   31.34    1.78
  -6   0   2   34.37    1.26
  -6   0   4    1.19    0.86
  -6   0   4    1.31    0.65
  -6   0   6   42.43    2.38
  -6   0   6   36.04    2.53
  -6   0   8    0.89    0.96
  -6   0   8   -0.23    1.07
  -6   0  10   83.18    4.17
  -6   0  10   80.17    4.55
  -6   0  10   77.56    3.10
  -6   0  12   47.37    3.47
  -6   0  12   42.95    2.45
  -6   0  14   33.78    2.39
  -6   0  14   40.04    3.88
  -6   0  16  177.68    6.05
  -6   0  16  198.57    9.16
  -6   0  18  211.04   10.23
  -6   0  20  295.42   12.92
  -6  -1 -19   20.70    3.73
  -6   1 -19   29.15    4.29
  -6  -1 -17    3.25    2.25
  -6   1 -17    0.93    1.99
  -6   1 -15   14.71    2.87
  -6  -1 -15   11.56    2.53
  -6  -1 -13   16.11    2.44
  -6   1 -13   12.34    2.36
  -6   1 -11  314.57   11.43
  -6  -1 -11  346.31   11.55
  -6   1 -11  336.71    9.81
  -6   1 -11  339.58   10.35
  -6  -1 -11  344.43   10.42
  -6  -1 -11  307.23   10.13
  -6   1 -11  338.09   10.41
  -6  -1  -9 1042.53   23.86
  -6   1  -9 1034.83   24.34
  -6   1  -9 1076.54   22.13
  -6   1  -9 1047.67   22.84
  -6  -1  -9 1073.33   22.83
  -6   1  -9 1062.93   22.46
  -6  -1  -9 1082.69   22.61
  -6   1  -7 1194.30   24.64
  -6   1  -7 1201.62   24.20
  -6  -1  -7 1244.44   24.72
  -6   1  -7 1223.98   26.26
  -6  -1  -7 1233.04   25.76
  -6  -1  -7 1219.99   24.25
  -6   1  -7 1246.50   23.95
  -6   1  -5  278.19    6.74
  -6  -1  -5  270.57    7.27
  -6   1  -5  269.48    8.22
  -6  -1  -5  257.28    7.79
  -6   1  -5  276.29    7.24
  -6  -1  -3 1511.79   27.02
  -6  -1  -3 1499.84   28.73
  -6   1  -3 1508.02   29.06
  -6  -1  -3 1536.13   27.87
  -6   1  -3 1549.84   27.62
  -6   1  -3 1484.82   27.00
  -6  -1  -3 1459.50   27.07
  -6   1  -3 1567.33   28.83
  -6   1  -3 1466.83   27.08
  -6   1  -1 2703.71   50.63
  -6  -1  -1 2866.78   50.30
  -6  -1  -1 2874.40   49.64
  -6   1  -1 2840.84   48.92
  -6  -1  -1 2807.25   48.58
  -6   1  -1 2802.97   48.60
  -6  -1  -1 2781.12   48.58
  -6   1  -1 2829.42   50.60
  -6  -1  -1 2908.57   50.50
  -6  -1  -1 2844.01   48.50
  -6   1  -1 2814.50   48.60
  -6  -1   1  756.01   13.74
  -6  -1   1  756.46   14.89
  -6   1   1  771.10   15.30
  -6  -1   1  756.37   13.62
  -6  -1   1  748.46   14.44
  -6   1   1  766.61   13.67
  -6   1   1  752.27   14.67
  -6  -1   3   38.42    1.73
  -6   1   5  227.08    5.87
  -6  -1   5  222.38    6.49
  -6  -1   5  219.75    5.92
  -6   1   5  208.95    6.45
  -6   1   7  567.87   12.86
  -6  -1   7  575.04   13.00
  -6  -1   7  571.94   11.15
  -6   1   7  572.54   12.21
  -6  -1   7  601.15   13.83
  -6   1   7  554.63   13.57
  -6   1   9   26.57    1.93
  -6   1   9   35.78    2.90
  -6  -1   9   34.83    2.86
  -6  -1   9   28.58    2.49
  -6   1   9   28.96    2.42
  -6   1  11  165.77    5.48
  -6   1  11  166.14    7.06
  -6  -1  11  166.01    7.05
  -6   1  11  178.97    6.69
  -6  -1  11  162.43    6.49
  -6  -1  13  190.06    8.17
  -6   1  13  175.55    7.90
  -6  -1  13  177.02    5.14
  -6   1  13  187.81    6.17
  -6   1  15  150.86    7.70
  -6  -1  15  137.14    7.41
  -6   1  15  151.94    5.68
  -6  -1  15  138.61    4.61
  -6   1  17  175.50    8.89
  -6  -1  17  151.19    8.47
  -6   1  17  166.29    6.33
  -6   1  19  219.08   10.62
  -6  -1  19  210.89   10.54
  -6   2 -20   83.43    6.76
  -6  -2 -20   94.33    7.13
  -6   2 -18   21.10    3.52
  -6  -2 -18   14.10    3.16
  -6  -2 -16   14.07    2.98
  -6   2 -16   17.02    3.01
  -6  -2 -14    7.88    2.31
  -6   2 -14    8.54    2.24
  -6  -2 -12  148.10    7.29
  -6   2 -12  154.54    6.90
  -6  -2 -12  158.46    6.95
  -6   2 -10  508.34   13.54
  -6   2 -10  518.38   13.89
  -6   2 -10  548.23   13.31
  -6   2 -10  531.73   15.49
  -6  -2 -10  525.46   14.56
  -6  -2 -10  537.55   13.82
  -6  -2 -10  535.73   12.15
  -6  -2 -10  513.89   13.29
  -6  -2 -10  547.48   13.80
  -6   2  -8 1525.06   30.22
  -6   2  -8 1587.25   30.75
  -6   2  -8 1516.55   29.77
  -6  -2  -8 1528.88   31.27
  -6   2  -8 1493.60   32.23
  -6  -2  -8 1500.43   30.65
  -6  -2  -8 1547.36   28.54
  -6  -2  -8 1510.99   30.00
  -6  -2  -8 1542.90   30.21
  -6   2  -6  272.34    7.33
  -6  -2  -6  274.03    7.68
  -6   2  -6  255.03    7.52
  -6  -2  -6  262.78    7.99
  -6   2  -6  266.41    8.63
  -6  -2  -6  276.37    7.20
  -6   2  -6  275.73    7.16
  -6  -2  -6  263.02    6.17
  -6  -2  -6  274.69    7.32
  -6  -2  -4  738.13   15.33
  -6   2  -4  717.67   15.02
  -6   2  -4  738.96   14.53
  -6   2  -4  750.27   16.41
  -6  -2  -4  725.72   15.63
  -6  -2  -4  710.51   14.59
  -6  -2  -4  728.23   13.50
  -6  -2  -2  342.13    8.31
  -6   2  -2  370.67    8.89
  -6  -2  -2  354.87    8.32
  -6   2  -2  355.44    7.60
  -6   2  -2  368.48    7.65
  -6  -2  -2  374.83    8.69
  -6   2  -2  360.10    8.92
  -6  -2  -2  360.03    7.59
  -6  -2  -2  357.71    7.59
  -6  -2   0  715.84   13.23
  -6  -2   0  722.98   13.22
  -6   2   0  690.73   13.24
  -6   2   0  703.89   14.43
  -6  -2   0  705.64   13.84
  -6   2   0  688.27   13.22
  -6   2   0  714.84   14.24
  -6  -2   0  676.76   13.84
  -6  -2   0  704.07   14.00
  -6   2   2  900.00   17.54
  -6  -2   2  884.42   16.69
  -6   2   2  897.60   16.77
  -6  -2   2  891.81   16.94
  -6   2   4  416.57    9.54
  -6  -2   4  399.76    9.73
  -6   2   4  396.11    9.83
  -6   2   4  420.12    9.38
  -6  -2   4  393.16    9.10
  -6  -2   6  747.64   16.55
  -6   2   6  744.92   16.61
  -6   2   6  754.06   15.59
  -6  -2   6  740.16   15.86
  -6  -2   8   10.19    1.71
  -6   2   8   13.97    1.56
  -6   2   8   12.27    1.96
  -6  -2   8   13.59    1.92
  -6  -2  10  198.22    4.42
  -6   2  10  199.34    7.02
  -6  -2  10  195.12    7.06
  -6   2  10  198.25    6.38
  -6  -2  10  212.57    7.86
  -6   2  10  185.73    7.38
  -6   2  12  700.75   16.11
  -6  -2  12  710.92   18.48
  -6   2  12  704.95   18.26
  -6   2  14  317.87    9.36
  -6  -2  14  298.10   11.30
  -6   2  14  304.24   11.20
  -6   2  16  142.27    6.10
  -6  -2  16  142.68    7.90
  -6   2  16  150.72    8.09
  -6   2  18  133.32    6.01
  -6   2  18  133.30    7.91
  -6  -2  20   75.26    6.62
  -6   2  20   76.39    6.61
  -6   3 -19   27.80    4.16
  -6  -3 -19   31.19    4.41
  -6   3 -17    5.28    2.67
  -6  -3 -17    4.35    2.39
  -6   3 -15    0.83    1.75
  -6  -3 -15    2.09    1.97
  -6  -3 -13   14.86    2.54
  -6  -3 -13   14.85    2.18
  -6   3 -13   14.46    2.51
  -6  -3 -11  154.35    6.60
  -6  -3 -11  135.96    5.97
  -6  -3 -11  146.23    6.77
  -6   3 -11  154.46    6.18
  -6  -3 -11  140.56    5.24
  -6   3 -11  141.77    6.41
  -6   3  -9  220.77    7.61
  -6   3  -9  218.63    7.78
  -6   3  -9  223.96    8.98
  -6  -3  -9  224.17    7.90
  -6   3  -9  220.56    7.28
  -6  -3  -9  227.78    6.50
  -6  -3  -9  231.50    7.70
  -6  -3  -9  230.77    7.76
  -6  -3  -9  235.56    7.54
  -6  -3  -7  405.29   10.75
  -6  -3  -7  423.19    9.35
  -6   3  -7  392.43   10.18
  -6  -3  -7  418.79   10.36
  -6  -3  -7  406.81   10.52
  -6   3  -7  416.96   10.61
  -6   3  -7  389.31   11.86
  -6  -3  -7  424.92   11.00
  -6  -3  -5  824.06   17.59
  -6   3  -5  841.00   17.17
  -6   3  -5  852.69   16.98
  -6   3  -5  813.94   16.90
  -6  -3  -5  814.75   15.96
  -6  -3  -5  802.00   16.92
  -6  -3  -5  831.42   17.51
  -6  -3  -5  816.00   17.01
  -6   3  -5  850.41   18.76
  -6   3  -3  999.10   20.66
  -6  -3  -3 1026.25   20.38
  -6  -3  -3 1031.45   20.23
  -6   3  -3 1006.57   19.62
  -6  -3  -3 1009.14   19.64
  -6   3  -3 1025.04   20.94
  -6   3  -3 1038.70   21.11
  -6  -3  -1  980.83   18.81
  -6  -3  -1  987.03   18.83
  -6   3  -1  976.78   18.85
  -6  -3  -1  984.92   19.51
  -6   3  -1  984.22   19.54
  -6  -3  -1 1002.77   18.72
  -6   3  -1 1003.42   19.66
  -6   3   1  464.48    8.90
  -6  -3   1  490.52   10.06
  -6   3   1  477.79    9.97
  -6  -3   1  477.38    9.70
  -6   3   1  489.61   10.65
  -6   3   1  473.44   10.05
  -6   3   1  485.35   10.76
  -6   3   3  747.16   15.78
  -6   3   3  755.92   13.79
  -6  -3   3  746.63   15.45
  -6   3   3  776.48   15.56
  -6   3   5    7.54    1.39
  -6  -3   5    5.34    1.18
  -6  -3   5    6.96    1.14
  -6   3   5    7.86    0.88
  -6   3   5    8.72    1.31
  -6   3   7    7.48    1.51
  -6  -3   7    8.72    1.68
  -6   3   7    9.85    1.47
  -6  -3   7   11.21    1.64
  -6   3   9   52.61    3.21
  -6  -3   9   60.32    3.72
  -6  -3   9   53.52    3.91
  -6   3   9   59.41    3.90
  -6   3  11  146.13    5.81
  -6  -3  11  141.94    6.27
  -6  -3  11  157.20    7.01
  -6   3  11  138.71    6.64
  -6   3  13  184.61    7.01
  -6  -3  13  193.22    8.58
  -6   3  13  182.18    8.21
  -6   3  15  207.86    7.82
  -6  -3  15  202.72    9.35
  -6   3  15  197.09    9.19
  -6   3  17  136.03    6.42
  -6  -3  17  127.37    7.81
  -6   3  17  131.86    7.78
  -6   3  19  195.16    8.11
  -6  -3  19  210.70   10.62
  -6   3  19  180.54    9.83
  -6   4 -18    0.53    2.35
  -6  -4 -18    1.06    2.45
  -6   4 -16    6.49    2.46
  -6  -4 -16    6.04    2.50
  -6  -4 -14   77.22    5.48
  -6  -4 -14   72.04    4.27
  -6   4 -14   75.78    5.36
  -6  -4 -12  106.53    5.85
  -6  -4 -12  100.65    5.60
  -6  -4 -12  101.27    4.68
  -6   4 -12  104.27    5.81
  -6  -4 -10   32.92    3.05
  -6  -4 -10   29.67    2.73
  -6   4 -10   34.95    2.96
  -6  -4 -10   37.66    3.17
  -6  -4 -10   32.31    2.45
  -6   4 -10   31.63    3.04
  -6  -4  -8   93.78    4.58
  -6   4  -8   84.82    4.24
  -6   4  -8   83.64    4.39
  -6   4  -8   93.24    4.36
  -6  -4  -8   92.25    4.42
  -6   4  -8   88.26    5.27
  -6  -4  -8   92.78    4.52
  -6  -4  -8   87.36    3.70
  -6  -4  -8   88.37    4.33
  -6  -4  -6  783.25   17.35
  -6  -4  -6  822.36   18.08
  -6   4  -6  850.81   17.68
  -6   4  -6  795.00   17.76
  -6   4  -6  817.87   19.23
  -6  -4  -6  836.93   17.61
  -6  -4  -6  813.94   17.68
  -6  -4  -6  809.47   16.56
  -6   4  -6  810.13   17.46
  -6  -4  -6  821.92   17.54
  -6  -4  -4 1535.20   28.62
  -6  -4  -4 1509.46   28.60
  -6   4  -4 1450.50   29.53
  -6  -4  -4 1491.13   29.24
  -6   4  -4 1507.57   28.65
  -6   4  -4 1503.91   28.60
  -6   4  -4 1489.08   29.27
  -6  -4  -4 1486.48   28.41
  -6   4  -4 1471.77   29.90
  -6  -4  -2  922.13   19.53
  -6   4  -2  960.49   18.93
  -6  -4  -2  951.87   18.94
  -6   4  -2 1030.78   19.25
  -6   4  -2  974.63   19.57
  -6  -4  -2  931.57   18.12
  -6   4  -2  976.45   19.44
  -6  -4  -2  898.61   18.23
  -6   4  -2  952.14   19.46
  -6  -4  -2  949.59   18.91
  -6   4   0  674.62   14.45
  -6   4   0  676.79   14.01
  -6  -4   0  682.25   13.93
  -6  -4   0  683.75   13.95
  -6   4   0  658.01   13.65
  -6   4   0  659.16   14.10
  -6  -4   0  659.62   12.82
  -6   4   0  690.04   13.99
  -6   4   0  656.74   14.10
  -6  -4   2  329.66    8.20
  -6  -4   2  331.25    8.39
  -6   4   2  337.42    8.27
  -6   4   2  329.96    7.02
  -6   4   2  334.47    8.23
  -6   4   2  346.38    8.25
  -6  -4   2  352.23    8.28
  -6   4   2  358.73    8.89
  -6   4   4   43.79    2.55
  -6  -4   4   45.84    2.55
  -6  -4   4   43.56    2.66
  -6   4   4   44.44    2.76
  -6   4   4   50.88    1.98
  -6  -4   6   47.12    2.98
  -6   4   6   46.24    3.18
  -6  -4   6   54.14    2.95
  -6   4   8   18.88    2.11
  -6  -4   8   17.95    2.16
  -6   4   8   16.28    2.14
  -6   4  10    1.24    1.11
  -6   4  10    0.32    1.29
  -6  -4  10   -0.33    1.49
  -6  -4  10    0.27    1.44
  -6  -4  12    3.09    2.02
  -6   4  12    0.37    1.85
  -6   4  12    0.83    1.41
  -6   4  14   82.18    5.67
  -6  -4  14   79.28    5.85
  -6   4  14   81.29    4.84
  -6   4  16  249.65   10.84
  -6  -4  16  257.52   11.21
  -6   4  16  249.47    9.34
  -6   4  18  199.23    9.97
  -6   4  18  186.45    8.23
  -6  -4  18  192.20   10.21
  -6   5 -19   22.59    3.90
  -6   5 -19   24.15    4.06
  -6  -5 -19   17.32    4.01
  -6   5 -17    9.40    2.74
  -6   5 -17    9.25    2.65
  -6  -5 -17    7.20    2.76
  -6   5 -15   -1.36    1.82
  -6   5 -15   -0.83    1.78
  -6  -5 -15    3.15    1.93
  -6  -5 -13   80.30    4.46
  -6  -5 -13   87.38    5.19
  -6  -5 -13   82.70    5.55
  -6   5 -13   88.32    5.48
  -6   5 -13   83.83    5.59
  -6  -5 -11   24.37    2.37
  -6  -5 -11   26.22    2.75
  -6  -5 -11   17.33    2.62
  -6   5 -11   24.36    2.92
  -6   5 -11   22.70    2.66
  -6  -5  -9   79.87    4.49
  -6  -5  -9   84.09    4.22
  -6   5  -9   83.01    4.54
  -6   5  -9   83.25    4.72
  -6  -5  -9   74.96    4.47
  -6  -5  -9   87.40    4.51
  -6   5  -9   79.38    5.36
  -6  -5  -9   81.38    3.88
  -6   5  -9   84.44    4.41
  -6  -5  -7  658.88   15.78
  -6   5  -7  644.61   16.94
  -6  -5  -7  645.17   15.77
  -6   5  -7  680.39   15.70
  -6  -5  -7  655.76   14.77
  -6  -5  -7  645.45   14.53
  -6  -5  -7  666.79   15.64
  -6  -5  -7  627.28   15.30
  -6   5  -7  646.78   15.43
  -6   5  -7  673.32   12.38
  -6   5  -5 1290.14   22.87
  -6  -5  -5 1252.49   24.82
  -6   5  -5 1262.54   26.28
  -6  -5  -5 1288.25   24.77
  -6   5  -5 1277.74   25.90
  -6   5  -5 1287.19   25.71
  -6  -5  -5 1231.18   25.58
  -6   5  -5 1273.95   25.68
  -6   5  -5 1248.44   26.75
  -6  -5  -5 1251.92   26.08
  -6  -5  -5 1278.40   25.66
  -6  -5  -3 1375.45   27.19
  -6   5  -3 1346.25   26.68
  -6  -5  -3 1334.55   25.26
  -6  -5  -3 1380.61   26.73
  -6   5  -3 1362.38   26.90
  -6   5  -3 1332.93   26.77
  -6  -5  -3 1371.89   26.75
  -6   5  -3 1402.42   26.90
  -6   5  -3 1354.04   27.22
  -6   5  -1  406.47    9.64
  -6  -5  -1  415.45   10.40
  -6  -5  -1  406.16    8.16
  -6   5  -1  424.70   10.12
  -6  -5  -1  399.04    8.20
  -6   5  -1  414.80    9.73
  -6   5  -1  404.68    9.61
  -6  -5  -1  417.64   10.01
  -6  -5  -1  405.88    9.97
  -6   5  -1  408.20   10.06
  -6  -5   1  683.67   14.66
  -6  -5   1  661.98   14.57
  -6   5   1  674.16   14.64
  -6   5   1  663.24   14.62
  -6   5   1  687.50   14.13
  -6   5   1  678.39   15.04
  -6   5   1  652.11   13.10
  -6   5   3  570.18   13.24
  -6  -5   3  589.26   13.21
  -6  -5   3  590.43   13.55
  -6   5   3  574.99   13.68
  -6  -5   3  578.82   13.22
  -6   5   3  577.89   12.63
[truncated: 8,506,261 more chars]
